# Supplementary material for: Nutritional functions of the funiculus in Brassica napus seed maturation revealed by transcriptome and dynamic metabolite profile analyses
Source: Plant Mol Biol. 2016 Aug 18;92(4):539–53. doi: 10.1007/s11103-016-0530-3 (PMC5080329; doi:10.1007/s11103-016-0530-3)
Supplement: Supplementary file 1 — Supplemental Table S1. The dynamic metabolite profiles in funiculus at three development stage of seed maturation. (XLS 111 KB) [file 11103_2016_530_MOESM1_ESM.xls]

## Sheet: Sheet1
Peak name	Retention time	Retention indics	Mass	Class	vip(28 vs 35)	vip(21 vs 35)	vip(21 vs 28)	21 DAF-1	21 DAF-2	21 DAF-3	21 DAF-4	28 DAF-1	28 DAF-2	28 DAF-3	28 DAF-4	35 DAF-1	35 DAF-2	35 DAF-3	35 DAF-4
Malonate	5.71565	991.11	45	F	0.822418	1.02727	1.02396	0	0	0	0	0.705331	0.246359	0.394846	0.488087	0.283866	0.595256	0.44277	0.415382
Diacetyl monoxime	5.79932	990.26	130	T	0.882614	0.940527	1.02747	0	0	0	0	6.60369	2.3413	3.79158	4.24552	2.76363	5.3218	2.4444	2.02676
Ketoisovaleric acid	5.85082	993.66	129	O	0.895608	1.05977	1.02258	0.111033	0.149465	0.11813	0.252027	2.52188	1.14362	2.33275	1.30828	2.29259	2.51901	2.06617	2.29259
Ethylene glycol	5.93449	1000.4	102	T	0.542241	1.04099	1.03168	0.103003	0.127648	0.152294	0.162765	1.73621	1.7798	1.25292	1.25631	1.00318	1.58749	1.65663	1.19697
3-Propylnorleucine	5.96667	1003.8	128	T	0.558712	0.886629	0.976887	0	0	0	0	3.47835	1.23744	1.82047	1.09882	1.52139	5.19851	2.10456	1.63526
Acetic acid	5.98598	1005.5	160	O	0.438965	1.00761	1.00682	0.0488338	0.0345929	0.0261485	0.08576	1.54483	1.33406	1.04304	0.753233	1.78585	1.0181	0.88455	1.11289
2,5-Dihydroxyacetophenone	6.16621	1014.4	281	T	0.612185	1.02325	1.03367	0.101248	0.170223	0.0934189	0.228253	2.15656	1.2614	1.69449	1.06704	1.27884	2.10514	1.72343	1.17356
Ethyl 2-hydroxybenzyl sulfone	6.2177	1019.9	107	T	0.696585	1.05681	1.0091	0	0	0	0	68.412	27.1417	31.276	45.7758	39.1631	51.8439	51.3209	40.6731
Cyclohexanol	6.30782	1023.7	157	T	0.685727	1.02891	0.975132	0.392799	0.542071	0.406613	0.646042	12.4549	4.16444	6.23359	4.64084	5.30262	9.05879	7.60163	5.29429
3-Quinolinol	6.6747	1051.7	221	T	0.686936	1.03711	0.987957	0	0	0	0	0.788857	0.268172	0.391563	0.302652	0.3397	0.556827	0.464986	0.336106
Lactic Acid	6.90642	1064.4	117	O	0.298937	1.05674	1.02384	15.5072	15.4034	10.5117	14.088	68.4219	58.9928	46.5574	46.0597	49.2468	62.7283	61.7123	57.3501
Glycolic acid	7.13171	1079.2	147	O	1.09315	1.0447	1.0029	0.458339	0.621425	0.415748	0.81848	3.28708	2.20774	4.21647	2.14719	4.28408	4.85908	3.47057	4.12202
Pentenone	7.21538	1084.8	157	T	0.769683	1.01702	1.02368	0.11847	0.161391	0.128912	0.236296	5.48211	2.28225	3.05071	3.07564	2.28921	4.61093	3.70101	2.50278
Propanoic acid	7.29262	1089.8	147	O	1.47212	1.05306	1.03825	0.170139	0.171567	0.16514	0.347254	1.92995	1.07145	1.73019	1.10475	2.75255	3.49098	3.57251	2.667
L-Valine	7.33768	1092.8	72	A	1.22434	1.03812	1.07063	0.715191	1.36762	1.09461	1.41161	23.5302	14.3089	25.1801	19.982	12.7356	19.2124	14.6174	12.6254
Methionine sulfone	7.3763	1090.7	151	T	1.44986	1.06033	1.02378	0.0178456	0.0178456	0.00674746	0.0289438	0.528089	0.187524	0.582749	0.454157	0.878691	0.708424	0.856342	0.890958
l-Norvaline	7.41492	1101.7	154	A	1.38181	1.05735	1.04017	0.141754	0.152076	0.162398	0.178601	2.19424	1.79513	1.79505	1.22062	1.03191	0.860724	1.06294	1.08131
L-Alanine	7.49859	1103	116	A	0.520192	0.939931	1.03944	1.07392	3.72087	2.02811	2.2743	13.3105	7.00465	10.9411	12.2877	12.1362	17.7792	6.98269	14.6631
Undecanal	7.62733	1111.6	183	T	0.853417	1.01241	0.974658	0	0	0	0	0.27375	0.172625	0.125221	0.107762	0.0986927	0.12501	0.176512	0.0889235
DL-Alanine	7.96847	1137.8	156	A	1.1343	1.01702	0.989558	0	0	0	0	0.869707	0.273021	0.609303	0.298314	0.955653	0.760531	0.817794	1.41963
2-Furoic acid	7.98778	1135.6	125	O	1.11827	1.05421	0.884761	0	0	0	0	1.32073	0.206415	0.236921	0.588024	0.130024	0.151179	0.13071	0.110927
Oxalic acid	8.03927	2479.2	152	O	0.651645	1.0468	1.01419	0.36574	0.543389	0.400127	1.04925	64.8905	41.5857	36.5364	30.5283	30.0655	48.4454	41.1925	34.3998
2-Pyrrolidinone	8.12295	1144.6	142	T	0.745109	0.979553	0.92615	0.374116	0.646756	0.380503	2.75532	5.63804	2.62501	4.24874	2.78015	4.70941	5.15999	4.3073	4.06504
Citrulline	8.12938	1144.2	89	A	1.46645	1.00116	0.993402	0.023763	0.0508549	0.0373089	0.0373089	0.729451	0.205345	0.37547	0.436755	0	0	0	0
L-Leucine	8.28386	1154.9	86	A	1.45699	1.00056	1.08203	0.182272	0.420985	0.368643	0.107595	3.90054	3.57789	5.07172	4.76971	2.51792	2.23404	1.84769	1.42134
3-Buten-2-one	8.34179	1159.2	98	T	0.759643	1.02195	0.984004	0	0	0	0	0.800899	0.250449	0.351844	0.350924	0.272686	0.554811	0.444054	0.307897
Heptanoic acid	8.45122	1161.8	187	O	0.498621	1.04429	1.02463	0.0199169	0.0200672	0.0167139	0.0529217	0.268153	0.213857	0.285441	0.146304	0.191572	0.271449	0.262221	0.197363
L-Isoleucine	8.59282	1175.1	86	A	1.54726	1.04916	1.0811	0.317699	0.71815	0.559333	0.531727	13.2413	9.31184	12.8631	10.4797	5.31868	5.74514	4.55384	4.48648
1-Octanol	8.63788	1179	142	T	0.335779	1.04211	1.08695	0	0	0	0	0.324277	0.377392	0.434916	0.435536	0.378373	0.311197	0.469559	0.464431
di-n-Decylamine	8.72156	1184.1	170	T	0.78284	1.03713	0.993399	0	0	0	0	0.804861	0.269424	0.420933	0.316709	0.31271	0.51231	0.468844	0.311044
Malonic acid	8.75374	1185.8	188	O	0.748145	1.05186	1.05211	0.787766	0.752192	0.642476	0.727478	0.370788	0.12565	0.233302	0.166444	0.209686	0.278574	0.249902	0.226099
2,5-Cyclohexadiene-1,4-dione	8.77305	1203.6	187	T	1.14938	0	0.80792	0	0	0	0	0.0323358	0.00855418	0.000187239	0.0136924	0	0	0	0
Ethanimidic acid	8.82454	1103.4	147	O	1.40784	1.00614	0.251078	1.32362	1.7151	1.73217	1.63532	1.62454	1.56071	1.88426	1.02317	0.555197	0.993456	0.58916	0.541791
4-Methoxycyclohexanol	8.84385	1191.9	107	T	0.654568	1.05309	1.01661	0	0	0	0	4.67813	3.39917	2.33674	2.86373	2.61751	3.30524	3.32894	2.42381
6-Amino-1-hexanol	8.99189	1202.3	200	T	1.02101	1.03713	1.07723	0	0	0	0	0.134055	0.110719	0.163589	0.114963	0.132687	0.228534	0.18996	0.141677
n-Butylamine	9.12063	1210.8	202	T	1.24431	1.04751	1.06988	0	0	0	0	0.467027	0.427996	0.617497	0.692815	0.622701	0.992536	0.94011	0.712425
1-Hexanamine	9.13994	1212.6	58	T	0.753255	1.03531	1.02882	0.0265419	0.0439296	0.026553	0.00914306	1.56944	0.637106	0.98367	0.814316	0.788861	1.32892	1.0827	0.816713
Butanoic acid	9.21718	1217.6	89	O	0.941182	1.03393	0.939488	0.0779621	0.118009	0.0869885	0.142201	0.477497	0.107781	0.340609	0.311509	0.295654	0.379786	0.409592	0.303298
Benzaldehyde	9.30085	1223.9	134	T	1.07828	1.0058	1.02209	0	0	0	0	0.50635	0.469052	0.489129	0.86894	0.47855	1.10414	1.38748	0.898853
m-Cresol	9.3266	1225.7	165	T	0.735915	1.02955	0.977456	0	0	0	0	0.672045	0.188201	0.371216	0.222367	0.25692	0.523167	0.423465	0.330711
Diethylene glycol	9.48108	1236	117	T	0.630408	0.99433	0.901339	0.0307759	0.0985058	0.0985058	0.166236	0.611916	0.17539	0.340498	0.188546	0.320062	0.381323	0.338587	0.257177
Benzoic Acid	9.60337	1244.6	179	O	0.839563	1.03728	1.07056	0.0533153	0.0591242	0.0494109	0.163229	0.984532	0.759291	1.02333	0.735907	0.870372	1.26547	1.16824	0.794327
L-Serine	9.67418	1249.6	116	A	0.40019	1.00779	1.03713	1.13729	2.70245	1.62095	0.295445	19.9038	8.81346	14.6122	17.8826	21.2048	12.9181	17.2519	12.6224
Octanoic acid	9.79647	1258.6	201	F	0.819756	1.03107	0.810483	0.0584392	0.0584392	0.0325896	0.0842888	2.8605	0.380842	0.419063	0.259564	0.300984	0.497893	0.446815	0.320351
Ethanolamine	9.81578	1259.9	174	T	0.616307	1.02984	1.01349	1.88737	4.11723	2.39154	2.79872	17.8583	20.778	36.9195	22.1508	16.7777	24.9962	16.9907	18.7279
D-Norleucine	9.92521	1198.7	186	A	0.607924	1.05904	1.03109	0	0	0	0	0.41295	0.247823	0.223334	0.237781	0.25498	0.350669	0.33533	0.30393
Isonicotinic Acid	9.93808	1268.5	180	O	0.996708	1.04081	1.05836	0	0	0	0	2.15988	1.60242	1.40108	1.97862	1.45029	1.12072	1.08671	1.76317
Diethanolamine	10.0411	1275.2	146	T	0.702546	1.03898	1.0837	0	0	0	0	1.61303	1.91296	1.89736	1.68387	1.50935	2.28466	2.65772	1.74152
phenol	10.1054	1279.7	107	T	0.763532	1.0524	0.999744	0	0	0	0	0.931934	0.261458	0.451324	0.558597	0.504728	0.637582	0.65528	0.469236
L-Threonine	10.1827	1285.1	117	A	0.814416	0.979297	0.882493	0.529042	0.858849	0.34716	0.272891	7.29932	2.38926	4.77532	11.4673	5.17304	6.87858	12.2899	9.38249
Niacin	10.2342	1288.8	180	O	1.14515	1.06561	1.08748	0.188235	0.156813	0.17409	0.239997	2.46174	2.03753	2.30677	2.45084	2.57115	2.58114	2.45246	2.53219
Glycine	10.3629	1297.8	174	A	1.47685	1.04829	1.08458	0.482706	0.961294	0.698107	0.714036	12.4854	9.87371	12.2177	10.2504	8.32946	7.97941	6.85188	6.37466
Acetamide	10.3951	1300	144	T	0.473698	1.01775	1.08762	0	0	0	0	1.98142	1.75381	1.83088	1.89675	1.81311	2.31734	1.39036	1.40793
Benzeneacetamide	10.4144	1301.9	90	T	0.326659	0.94002	1.08309	0	0	0	0	0.33747	0.252496	0.306038	0.264154	0.161457	0.339498	0.217377	0.46382
Butanedioic acid	10.453	1304.8	147	O	0.484004	1.03936	1.05091	2.79657	3.59308	3.93926	5.42559	52.1139	29.2494	49.7026	32.5447	39.5332	44.0431	32.3419	50.3801
Pyrrole-2-carboxylic acid	10.4659	1341.7	166	O	0.67273	1.02638	0.997964	0	0	0	0	0.417518	0.136021	0.224966	0.171826	0.192922	0.359258	0.241213	0.240045
GabapentinLactam	10.5174	1309	210	T	1.41146	1.0336	1.06898	0	0	0	0	0.555585	0.348178	0.553143	0.384119	0.662933	0.919591	1.24331	0.90577
2,3-Butanediol	10.5496	1311.4	117	T	0.29652	1.01139	0.98642	0.0633897	0.0494066	0.0408626	0.032523	2.11561	1.80407	1.12759	1.07728	1.91669	1.67913	1.42232	1.03164
Glyceric acid	10.6461	1318.5	189	O	0.787649	1.03844	0.998601	0.445859	0.705294	0.52536	1.31754	3.70685	1.45763	3.07078	2.87383	2.83575	2.91267	2.68012	2.96494
cis-4-Hydroxycyclohexanecarboxylic acid	10.6719	1320.4	198	O	1.31657	1.03206	0.990317	0	0	0	0	0.0704274	0.0119533	0.0411903	0.0411903	0.0101322	0.00678159	0.00971522	0.0128586
Uracil	10.7748	1328	99	T	1.46449	0.999755	1.02965	0.113124	0.288396	0.278034	0.28273	2.97884	1.68401	1.80753	1.66654	0.601123	0.996531	0.75733	0.681714
Itaconic acid	10.8263	1331.8	147	O	0.0684629	0.39655	0.365417	0.066716	0.0720904	0.0413351	0.924789	0.420731	0.504647	0.683809	0.306195	0.501437	0.590005	0.437435	0.408994
Quinaldic acid	10.8907	1336.5	230	O	0.991995	1.04039	1.04172	0	0	0	0	0.584676	0.230838	0.380231	0.369256	0.25234	0.327763	0.430131	0.306255
2-Butenedioic acid	10.9486	1340.8	143	O	0.84996	1.05376	1.00014	0.0551906	0.0508684	0.0466592	0.161429	2.24824	1.75924	1.37557	1.04168	1.00137	1.441	1.42096	1.22
Serine	11.0516	1348.8	204	A	0.701999	0.788267	1.01001	4.57714	4.18456	3.89172	3.21781	13.9725	15.8099	25.8285	15.2003	23.071	13.0197	5.56893	8.31161
Nonanoic acid	11.1224	1352.1	117	F	1.28956	1.06411	0.974196	0.0525547	0.0642218	0.0850321	0.148244	3.14758	2.14296	1.13834	2.14296	0.96834	1.0253	1.0253	1.08226
Ethanamine	11.1353	1354	174	T	0.62208	1.00391	1.06483	0	0	0	0	19.1962	10.9825	14.3474	12.4739	11.7526	23.5817	16.0796	11.3262
o-Toluic acid	11.161	1356.4	119	O	0.789967	0.984492	0.941826	0	0	0	0	1.00194	0.317611	0.273445	0.590232	0.276912	0.958089	1.08724	0.586189
5-Azacytosine	11.1932	1359.7	146	T	0.926708	0.975915	0.977756	0	0	0	0	0.13426	0.0831746	0.0632587	0.0520052	0.0977725	0.140842	0.228278	0.0964758
Erythrono-1,4-lactone	11.2576	1363.5	147	T	0.466948	1.04474	1.032	0	0	0	0	3.2404	1.31252	2.91774	1.73299	2.70095	2.25573	1.84384	3.05761
1,3-Butanediol	11.2833	1365.4	144	T	0.365433	0.944468	1.00014	0	0	0	0	0.337044	0.173992	0.232012	0.113626	0.372585	0.359819	0.176816	0.16689
4-Methylcatechol	11.4829	1380.1	200	T	0.584724	0.999345	0.80128	0	0	0	0	0.16773	0.0105118	0.0069505	0.0306602	0.0516036	0.0274062	0.0221993	0.0314971
L-Aspartic acid	11.5987	1388.6	160	A	0.692168	0.9981	0.985618	0.0677025	0.109423	0.040625	0.163106	0.492833	0.221394	0.327923	0.455609	0.440692	0.310972	0.515585	0.409267
Tromethamine	11.7017	1396.2	235	T	0.36339	1.00782	1.01444	0	0	0	0	0.334747	0.281314	0.187168	0.196773	0.144302	0.396182	0.312871	0.232448
3-Hydroxy-tyrosine	11.8691	1407.5	218	A	1.61207	1.06232	0	0	0	0	0	0	0	0	0	0.392731	0.392731	0.35013	0.435333
l-Norvalyl-l-norvaline	12.0429	1422	158	A	1.55032	1.03063	1.09098	0	0	0	0	0.291518	0.250903	0.310069	0.284163	0.162962	0.1665	0.114731	0.114731
2-Pentenoic acid	12.1137	1428	112	O	0.771064	1.03487	1.00851	0.0183091	0.0237688	0.021039	0.021039	2.65002	0.921563	1.35333	1.36218	1.1158	1.9845	1.65674	1.22585
L-(+)-Threose	12.2553	1439	205	C	0.987404	0.953813	0.845582	0.145778	0.218217	0.139194	0.271807	0.489565	0.309438	0.240808	0.399081	0.724173	0.374631	0.571989	0.497522
4-Methoxybutanoic acid	12.2746	1440.5	89	O	0.396749	0.982026	1.01943	0	0	0	0	0.501652	0.461451	0.620979	0.261723	0.66484	0.33187	0.284633	0.795644
2-Ethylacetoacetate	12.2875	1441	147	F	1.03531	1.05296	0.950339	0.100916	0.11032	0.101738	0.1329	1.54521	0.151655	1.20594	1.27188	1.80854	1.52524	1.50707	1.38253
Dopamine	12.3132	1443.5	174	T	0.794322	1.02531	1.06477	0.610219	0.979554	0.707911	0.765895	18.1864	9.9214	13.4759	14.7371	11.0566	20.1665	17.8254	11.4482
1,5-Heptadiene-3,4-diol	12.4806	1457	71	T	0.510925	0.983404	1.01949	0.156154	0.197685	0.188424	0.386021	0.602522	0.602522	0.649549	0.555496	0.513131	0.609122	0.753897	0.560339
Arabino-Hexos-2-ulose	12.5771	1464	89	C	1.30179	1.05684	0.99571	0	0	0	0	0.0908722	0.0152081	0.0619152	0.063949	0.104994	0.0883684	0.108053	0.121774
Malic acid	12.7123	1475	147	O	1.37035	1.05075	1.03188	5.69611	6.91807	4.56278	9.19598	56.2122	47.5794	45.6657	31.7451	61.8472	74.0487	90.576	76.3054
Catechol	12.7638	1478.5	269	T	0.675936	1.04867	1.01077	0	0	0	0	0.505828	0.157546	0.274529	0.261667	0.301174	0.35779	0.301174	0.244559
3-Methylglutaric acid	12.7702	1479	98	O	0.83525	1.06549	1.05454	0	0	0	0	1.44358	1.63903	1.13514	1.37692	1.28434	1.21826	1.32377	1.34938
Aminobutyric acid	12.8024	1481.5	174	A	0.595016	1.05338	1.02378	0.0692343	0.0834745	0.0827342	0.078481	2.75355	1.18307	1.62038	1.40409	2.28515	2.22929	1.80007	1.89309
3,4-Dimethylbenzoic acid	12.8474	1485	163	O	0.702962	1.05689	1.00893	0	0	0	0	2.29005	1.80316	1.44385	1.052	1.26282	1.63437	1.44584	1.23788
Parabanic acid	12.9376	1468.5	84	O	1.50184	0.799419	1.03502	1.02055	1.04957	0.91589	12.5984	30.7914	26.6081	26.0462	31.0061	9.79134	11.5714	13.3381	19.2096
meso-Erythritol	12.9569	1493.5	217	C	0.992529	1.03096	0.997876	0.080837	0.116035	0.0790645	0.239466	0.883576	0.578045	1.32632	0.74636	1.35567	1.13698	0.920654	1.59525
Dithioerythritol	13.0405	1500	221	T	1.26388	1.04748	0.991064	0.0213461	0.0491417	0.0352439	0.0191762	0.751637	0.231019	0.379644	0.365867	0.608917	0.907964	0.967636	0.720539
L-5-Oxoproline	13.2015	1513.3	230	A	1.15437	1.03569	1.01976	2.52821	8.52478	7.08437	3.37141	138.302	56.4216	92.5264	65.0262	48.2749	54.5879	39.9676	62.286
4-Aminobutanoic acid	13.2787	1307.1	174	A	1.30529	1.06176	1.07145	17.182	26.4257	17.6042	20.404	120.079	75.7453	112.609	110.052	136.228	138.444	135.152	123.813
2,6-Bis(tert-butyl)phenol	13.4203	1531.4	263	T	0.934712	1.01847	1.0848	0.678529	0.947167	0.922097	1.35097	50.756	36.3937	51.114	43.6261	44.9362	85.8498	65.5792	45.4164
Atenolol	13.5168	1539.4	144	T	0.652246	0.973492	0.988475	0	0	0	0	0.430304	0.622223	1.30891	0.797384	1.07945	1.61085	0.751655	0.814067
DL-Phenylalanine	13.5297	1540.4	120	A	1.01803	1.03904	1.08645	0	0	0	0	0.996102	0.851957	1.09041	1.1702	0.63974	1.013	0.730142	0.93244
L-Threonic acid	13.5877	1545.2	205	A	0	1.01183	1.03545	0.117036	0.0958533	0.0888611	0.157441	0	0	0	0	0	0	0	0
Triethanolamine	13.755	1559.1	116	T	0.457106	0.997584	0.974826	0	0	0	0	2.49103	1.56981	1.03454	1.10873	1.1025	1.4978	2.52879	1.57842
1-Dodecanol	13.7743	1671	243	T	1.46226	1.02787	1.06555	0.0816927	0.053694	0.0671847	0.124199	0	0	0	0	1.36423	1.36423	1.48924	1.23921
Pentanedioic acid	13.7743	1560.6	185	O	1.60909	1.06057	0.992833	0.0328531	0.0378761	0.0353646	0.0278302	3.5128	2.8038	3.14772	2.2442	0.997987	1.3347	1.82672	1.64945
L-Proline	13.8902	1570.2	142	A	0.687989	1.06056	1.07007	0.425337	0.722322	0.310818	0.211246	11.2019	8.40142	9.33878	12.3942	9.79542	10.3231	11.9792	10.2174
Carboxylic acid	13.9545	1333.2	174	O	0.549471	0.999964	1.09072	0	0	0	0	0.204673	0.183768	0.211939	0.218312	0.229646	0.232059	0.318412	0.138467
Mandelic acid	13.9803	1577.7	269	O	1.26946	1.05595	1.08518	0	0	0	0	0.140394	0.140394	0.154336	0.126451	0.110053	0.110053	0.0917268	0.128379
D-(-)-Tagatofuranose	14.0833	1584.6	217	C	1.19316	1.00654	1.02168	0	0	0	0	2.02445	3.02147	5.48969	4.19633	6.42327	10.4545	6.42327	5.39205
Pyrogallol	14.109	1588.3	342	T	0.86337	0.4398	0.773713	0.18681	0.18681	0.169462	0.341925	2.50703	0.36694	0.411023	0.140934	0.232543	0.33469	0.246657	0.214231
3-Methyladipic acid	14.1412	1591	119	O	0.646149	1.03669	0.983559	0	0	0	0	0.501314	0.315997	0.258884	0.187792	0.23969	0.346521	0.246772	0.219716
D-Xylose	14.1669	1593.1	204	C	1.30686	1.05943	1.06114	0.0359912	0.0241841	0.0300877	0.0477983	2.84844	1.92391	2.59254	1.70427	3.79345	2.88572	3.29316	3.76666
Arabinofuranose	14.1927	1595.2	217	C	1.26625	1.05798	1.02926	0.113371	0.0935422	0.0712095	0.840218	3.59724	3.14186	4.10197	2.19365	4.59667	4.73109	4.18015	4.87877
L-Ornithine	14.2635	1601.1	142	A	1.14236	0.932594	0.982903	0	0	0	0	0.106943	0.105869	0.264783	0.150089	0.0660449	0.0759421	0.0539789	0.0199498
2-Ketobutyric acid	14.3214	1605.6	218	O	0.945868	0.994758	1.01451	0	0	0	0	0.869285	0.26206	0.743866	0.896987	0.684141	0.618652	1.25109	0.937699
Xylonic acid	14.4309	1615.7	218	C	1.34963	1.05151	1.05793	0.160759	0.267239	0.286277	0.118511	7.07915	4.67056	8.32965	5.23014	10.082	11.427	8.27817	11.2557
D-(-)-Lyxose	14.5982	1630.2	217	C	0.477512	1.0615	1.07253	0.162474	0.167045	0.0983983	0.29843	2.62586	2.00214	2.16089	1.91054	2.27081	2.25172	2.11158	2.55587
L-(+)-Rhamnopyranose	14.5982	1630.2	342	C	1.53585	1.03399	0	0	0	0	0	0	0	0	0	0.0466027	0.0717323	0.0536652	0.0426605
Gluconic acid	14.6433	1634.1	204	C	0.849658	0.580605	0.823885	0.472546	0.785953	0.610448	2.30731	3.81901	1.57655	2.36651	1.66979	2.02689	1.37004	1.40157	2.03185
Dodecanoic acid	14.7398	1642.5	132	F	0.896647	1.04715	1.07358	0	0	0	0	0.694731	0.453277	0.798676	0.614415	0.602988	0.649864	0.865435	0.626906
Asparagine	14.8879	1655.3	116	A	0.487783	0.17651	0.414413	0.0892708	0.782584	0.660353	0.510736	0.594882	0.571929	0.832355	0.669745	0.734098	0.756663	0.392568	0.442209
L-(+)-Erythrulose	14.9651	1662	230	C	0.770885	0.991568	1.04068	0.0237626	0.0783117	0.0435723	0.0485489	0.418583	0.189082	0.374614	0.381154	0.484707	0.269838	0.531608	0.37565
L-Glutamic acid	15.0166	1666.5	159	A	1.4571	1.04926	1.03926	0.0470383	0.0877195	0.0766586	0.0704721	0.256978	0.179536	0.326877	0.291707	0.458526	0.476439	0.478741	0.369144
Naphthaleneacetic acid	15.0616	1671	243	O	0	0.98985	1.01651	0	0	0	0	1.95336	1.09714	3.67396	1.08898	0.914785	0.543861	0.899978	0.605145
Bbutanoate	15.0616	1669.8	88	T	1.02183	1.01433	0.910261	0.0752063	0.133576	0.178391	0.129058	0	0	0	0	0	0	0	0
Suberic acid	15.2354	1686	187	O	0.714957	1.03711	0.944018	0	0	0	0	0.19079	0.144243	0.197451	0.416533	0.140945	0.124034	0.193122	0.180286
Levoglucosan	15.2676	1688.3	204	C	0.694822	0.990886	0.998031	0.0540164	0.0627708	0.0411677	0.0331396	2.84831	1.38705	2.63876	1.05896	3.36185	1.98526	1.7169	4.2923
Glycylglycine	15.2869	1690	174	A	0.884144	1.04397	0.990712	0	0	0	0	1.76842	1.63147	1.02172	0.906337	0.890852	1.21434	1.17905	0.781765
Gulonic acid	15.4028	1700	215	O	1.03179	1.04036	1.04357	0.000597293	0.00038936	0.000566998	3.78777e-06	0.754937	0.306268	0.489212	0.491387	1.05742	0.664236	0.653305	0.797977
Xylitol	15.4993	1708.9	231	C	0.67524	1.03488	1.06952	0	0	0	0	0.422211	0.378853	0.627159	0.454156	0.451532	0.714816	0.538777	0.431306
Inosose	15.583	1716.6	163	C	1.3765	1.04737	1.03179	0	0	0	0	0.230529	0.24553	0.144517	0.222035	0.131979	0.144712	0.140824	0.0998076
Batyl alcohol	15.6216	1720.1	205	T	1.10607	1.01552	1.03466	0	0	0	0	0.810043	0.473769	1.13485	0.693032	1.74106	1.2954	0.743555	1.66631
Butanal	15.7568	1732.6	205	T	1.09238	1.01606	1.03122	0.0137621	0.0137621	0.0116517	0.0158724	2.7507	1.53345	3.69531	2.14944	5.76773	4.20273	2.43797	5.21445
Ribonic acid	15.8019	1736.7	231	C	1.1384	1.02357	1.06159	1.06471	1.49249	0.956855	1.72859	7.0267	6.96336	7.49324	5.41813	12.1249	7.54984	7.46774	12.7739
Lanthionine	15.8147	1737.9	160	O	0.547203	0.899171	1.08178	0	0	0	0	0.495421	0.407669	0.610223	0.467192	0.67545	1.1883	0.529601	0.308444
D-(+)-Ribono-1,4-lactone	15.9306	1584.6	237	T	0.665733	1.04297	1.00465	0	0	0	0	0.329422	0.123772	0.169528	0.146674	0.152149	0.244895	0.184086	0.173289
D-Xylofuranose	15.9628	1751.5	217	C	1.32544	1.04883	1.05164	1.18226	1.74545	1.26005	0.737591	28.3482	13.3465	21.8942	17.6981	38.8834	28.2912	33.3216	44.0136
L-Glutamine	16.0658	1761.6	156	A	0.640557	1.01067	1.08496	1.09802	1.18106	0.906045	0.728375	0	0	0	0	0	0	0	0
2,5-Dihydroxybenzoic acid	16.0658	1761.6	355	O	0	1.03403	1.05045	0	0	0	0	1.36391	1.65022	1.59861	1.52713	2.03228	1.23833	1.1597	2.47418
D-(-)-Lyxofuranose	16.1108	1765.1	217	C	1.41032	1.04187	1.06247	0.179844	0.2882	0.172539	0.213528	6.12846	3.22745	5.22526	4.08674	14.1515	8.60984	9.09384	13.2171
Indoramin	16.1816	1771.6	174	T	1.24945	1.03454	0.853587	0	0	0	0	0.321084	0.0538479	0.658317	0.251673	0.470031	0.646225	0.646225	0.822419
1H-Pyrazole	16.2202	1775.2	156	T	1.37078	1.05282	1.06284	0	0	0	0	0.566465	0.295392	0.404646	0.458298	0.238253	0.192534	0.238253	0.283972
D-Arabino-Hexonic acid	16.2395	1776.9	129	O	0.734993	1.02282	1.00423	0	0	0	0	0.748269	0.249958	0.442002	0.308444	0.353939	0.592801	0.538516	0.304875
1-Hydroxy-2-methylanthraquinone	16.2653	1779.3	295	T	0.602434	1.0475	1.01694	0	0	0	0	0.56514	0.440644	0.586438	0.246958	0.303001	0.41446	0.499342	0.416014
2-Butenoic acid	16.3103	1783.4	147	T	0.933981	1.01684	1.05787	0	0	0	0	5.005	3.64619	6.60037	4.09035	3.85394	4.77598	3.15553	2.65376
1-Naphthalenol	16.3747	1789.4	174	T	1.53817	0	1.0523	0	0	0	0	0.277696	0.111194	0.228714	0.207805	0	0	0	0
Shikimic acid	16.4069	1792.3	204	O	1.53553	1.05487	1.06809	0.0710333	0.1187	0.119784	0.169617	0.749002	0.749002	0.872018	0.625986	1.17832	1.23465	1.39434	1.53122
Citric acid	16.5099	1802.5	147	O	1.37911	0.983852	0.897964	8.12113	8.78717	5.96738	7.71195	14.4013	15.4523	10.1846	18.8527	39.6772	23.9298	40.5972	27.4226
Protocatechoic acid	16.5549	1806.2	193	O	0.880699	1.06152	0.86438	0	0	0	0	1.73028	0.337195	0.456006	0.223438	0.29246	0.328633	0.278982	0.283376
D-(+)-Talofuranose	16.6	1810.6	157	C	1.301	0.931049	1.05279	0.0542839	0.0353971	0.0165102	0.0353971	3.6849	1.97707	3.72071	2.34603	1.29387	2.03523	0.579573	1.49209
Galacto-Hexodialdose	16.6451	1815.5	160	C	1.1736	1.06548	1.01576	0	0	0	0	1.43245	0.459122	0.823101	0.736994	1.29154	1.33428	1.32316	1.44602
D-(+)-Glucosamine	16.7802	1828	119	C	0.721535	1.02876	0.965891	0	0	0	0	0.731776	0.225166	0.279394	0.300396	0.231273	0.451165	0.511423	0.399522
DL-Arabinose	16.8124	1831.1	103	C	0.887051	1.03181	1.04475	0.179987	0.258698	0.14591	0.397166	8.59949	4.82051	5.0178	5.96233	10.5718	8.55439	7.56019	6.6516
D-glucofuranoside	16.8768	1837.3	204	C	0.415758	0.887572	1.06238	0	0	0	0	0.985552	0.525162	1.09638	0.911354	0.500389	0.773888	0.420066	1.40121
Myristic acid	16.8896	1838.5	117	F	1.09887	1.03733	1.07945	0.165575	0.195425	0.238888	0.295334	13.8954	9.2487	15.1158	13.1666	12.3602	19.302	21.2869	13.5108
N-Acetyl-L-Lysine	16.9283	1842.3	174	A	1.27765	1.02153	1.02156	0.300457	0.694333	0.388672	0.388879	1.57238	0.880694	1.42025	1.22637	1.27066	1.91203	1.96657	2.00069
Arabino-Hexonic acid	16.9476	1844.1	89	C	1.48755	1.03335	1.01435	0	0	0	0	0.39878	0.138548	0.312523	0.176248	0.570662	0.718893	0.868131	0.979048
Aminobenzophenone hydrazone	16.9733	1846.6	253	T	0.650787	1.04263	1.06249	0	0	0	0	0.231966	0.180683	0.190616	0.144454	0.143666	0.243833	0.247511	0.179513
Galactofuranose	17.0055	1849.7	159	C	1.5229	1.05622	1.0512	0	0	0	0	1.65441	0.708791	1.67618	1.45832	2.86735	2.9568	2.85402	3.70235
D-Fructose	17.057	1854.7	103	C	1.16168	0.952851	0.697035	44.6157	46.2422	33.2956	35.2643	51.2523	43.2844	50.279	79.7584	60.6019	83.2757	112.86	79.0446
Adenine	17.0763	1856.5	265	T	1.17818	1.0517	1.07402	0	0	0	0	1.16857	1.64874	1.53037	1.3266	0.812708	1.10026	1.05326	1.20572
D-(-)-Fructose	17.1535	1864.6	103	C	0.411541	0.541847	0.806259	32.7723	33.8003	23.8019	21.4761	33.6556	38.844	33.9394	44.1457	33.9449	32.4185	45.7937	25.7689
Heptadecanenitrile	17.4625	1893.8	110	T	1.03587	0.969098	0.956034	0	0	0	0	2.19943	0.174877	1.10335	1.17824	0.506814	0.813729	0.314003	0.728694
D-Glucose	17.5333	1869.6	160	C	1.3907	1.05833	1.07448	6.03487	6.92383	3.71212	5.96071	44.5775	29.9085	45.663	36.6037	50.2148	62.7146	59.6988	50.5629
cis-1,4-Cyclohexanediamine	17.5719	1904.5	154	T	0.872193	1.04609	1.02563	0	0	0	0	5.69267	2.38205	3.46845	2.73708	2.89957	2.66619	3.55094	2.48159
L-Lysine	17.617	1909.1	174	A	1.18464	1.0446	1.03651	0.88813	0.955308	0.517685	0.520602	4.56968	2.74489	5.95433	4.5416	7.15087	7.05309	5.01853	6.62863
D-(-)-Erythrose	17.6492	1912.9	205	C	1.13161	1.03436	1.0622	0.288794	0.654678	0.517614	0.560883	25.5431	15.4782	29.3614	20.3462	14.2846	21.6008	15.7266	13.4423
L-Tyrosine	17.7972	1927.7	141	A	0.965062	1.0338	0.970189	0.046957	0.063324	0.0624866	0.0515404	3.64961	1.29848	1.29148	2.07986	2.22603	3.04259	4.06821	2.83353
5-Oxoproline	17.8487	2546.7	156	A	1.15644	0.979321	1.05815	0	0	0	0	0.511446	0.913026	0.744746	0.698288	0.768781	1.0282	1.48257	1.83326
Pentadecanoic acid	17.9066	1938.7	299	F	0.671885	1.04837	1.04228	0.0547497	0.0602285	0.108569	0.10987	6.03006	4.32605	6.57491	8.97701	5.59539	6.67053	8.36017	6.05603
L-(-)-Arabitol	18.0354	1951.6	266	C	1.5009	1.04502	0.964354	0	0	0	0	0.356655	0.0210188	0.264576	0.214083	0.720842	0.738453	0.911209	0.597016
Galacturonic acid	18.1255	1959.4	299	C	0.748692	1.03139	1.08708	0	0	0	0	0.135023	0.135023	0.132065	0.137981	0.131755	0.205605	0.193769	0.11569
Butylphosphonic acid	18.2285	1970.3	327	T	1.42315	1.05469	0.999788	0.000324854	0.00268145	0.00209704	0.00355914	1.34431	1.28063	2.76355	3.0785	3.18874	4.51725	4.77749	4.19735
9-Hexadecenoic acid	18.2606	1973.6	96	F	0.708503	1.05296	1.02819	0	0	0	0	0.311637	0.115695	0.228928	0.153763	0.207058	0.173991	0.203447	0.161499
D-Gluconic acid	18.3508	1982.6	204	C	0.833007	1.04417	1.04239	0.0566941	0.0856407	0.0761033	0.0728127	0.857956	0.395732	0.813238	0.570948	0.897697	0.920905	0.70755	0.707733
Pentacarboxylic acid	18.4216	1989.7	237	O	1.43508	1.04144	0.944678	0	0	0	0	0.0383812	0.0317643	0.0893576	0.037222	0.0927122	0.130223	0.16117	0.113365
Palmitelaidic acid	18.6082	2008.6	117	O	0.946396	0.739983	1.0551	0.0843627	0.0924535	0.186665	0.174948	3.91534	2.57942	4.81641	3.04402	1.58003	1.64363	4.76201	0.153073
L-Rhamnose	18.6211	2010	204	C	1.35011	1.04483	1.06268	0.462816	0.599357	0.327994	0.463389	7.57129	3.88746	6.18264	5.43879	11.8271	8.0237	9.59234	13.056
D-(-)-Tagatose	18.6919	2017.2	103	C	0.393033	1.04798	1.04337	0	0	0	0	5.1698	3.4047	3.82929	2.62061	3.84147	2.78013	2.87229	4.23906
Galactaric acid	18.782	2023.8	147	C	0	1.00014	1.02923	0.127766	0.193183	0.171455	0.2625	0	0	0	0	0	0	0	0
Palmitic Acid	18.8914	1997.4	117	F	1.16858	1.04873	1.08674	1.65907	2.0709	2.11551	4.3589	278.763	213.893	298.268	252.287	260.709	405.472	391.186	296.859
1-Octadecanol	18.9236	2143.4	327	T	0	0.954671	0.983754	0.155614	0.370561	0.211653	0.375148	0	0	0	0	0	0	0	0
Pentonic acid	18.9558	2045.1	217	C	0.219722	0.956733	1.00575	0.0425791	0.0327404	0.0229016	0.0327404	3.24555	2.51274	4.43687	1.75181	2.83584	3.94179	1.52299	4.58474
Tetradecanoic acid	19.1682	2066.2	174	F	0.774587	1.06359	1.03558	0	0	0	0	0.117368	0.15429	0.0998553	0.176573	0.114934	0.105557	0.122783	0.119162
Oleanitrile	19.3227	2082.1	160	T	0.636948	0.876319	0.89029	0	0	0	0	0.19797	0.0509164	0.0331115	0.0939992	0.0478151	0.105905	0.217735	0.0521643
Thymol	19.342	2083.5	207	T	0.799707	0.97965	1.06459	0	0	0	0	1.21065	1.47127	1.84096	1.18398	0.902245	0.605007	1.46831	1.20289
Galactose oxime	19.3871	2088.8	205	C	1.02931	0.968126	0.947342	0.218079	0.440064	0.308489	0.545138	1.63159	0.573313	1.20514	1.66137	1.30457	1.36797	2.45941	1.73919
D-Allose	19.6188	2112.5	205	C	0	0.918247	0.949777	0.236124	0.382403	0.41236	0.737317	0	0	0	0	0	0	0	0
Methyl stearate	19.6252	2114.7	74	F	0.900767	1.05697	1.05475	0	0	0	0	1.96237	0.957928	1.29699	1.50786	1.35611	1.85833	1.77877	1.46599
D-(+)-Galactose oxime (isomer 1)	19.6574	2118.4	221	C	0.879674	0.978289	0.947316	0.0296592	0.030695	0.0314442	0.39097	0.580006	0.50311	0.714941	0.450894	0.580721	0.758541	0.745109	0.554749
Heptadecanoic acid	19.7668	2130.9	327	F	1.10617	1.05093	1.08272	0.0288572	0.0183422	0.0273827	0.0408466	2.14889	2.2037	2.9886	2.88875	2.76899	2.87496	3.825	3.03776
D-(+)-Xylose	19.902	2146.3	174	C	0.0984799	1.00828	1.05518	0.324521	0.559776	0.701806	0.528701	7.32918	4.40103	7.37214	4.80507	7.59577	3.3531	4.79019	7.51081
Rhamnitol	19.9277	2146.3	186	C	0.413575	0.979648	1.05499	0	0	0	0	0.470467	0.271128	0.326954	0.276648	0.388539	0.175072	0.43084	0.530432
Methyl-lyxofuranoside	20.0436	1765.1	235	T	1.44324	1.01151	1.07562	0	0	0	0	0.0723121	0.0863987	0.0832171	0.0677183	0.22388	0.190917	0.197044	0.351929
Monolaurin	20.2624	2188.3	174	F	1.38395	1.06248	1.09051	0	0	0	0	0.293086	0.255417	0.329772	0.29407	0.310577	0.360635	0.388361	0.369974
1,5-Anhydrohexitol	20.2818	2189.7	185	T	1.25046	1.02728	1.06549	0	0	0	0	1.50961	1.67039	2.65029	2.1659	3.54323	3.27141	2.24232	4.45211
Linolenic acid	20.3719	2200	164	F	0.565575	1.06004	1.02617	0.00332814	0.0112066	0.00451783	0.00892483	0.528345	0.368491	0.302071	0.291805	0.291209	0.387994	0.348397	0.347227
Bisphenol A	20.4491	2208.9	357	T	0.810471	1.04083	1.04735	0	0	0	0	16.288	7.71471	10.1739	10.3145	8.91049	15.3985	14.2285	10.2767
Oleic Acid	20.4877	2214.1	55	F	1.25222	1.05539	0.992896	0.142741	0.142741	0.094787	0.190696	0.39007	0.313934	0.631943	0.526848	0.54306	0.687883	0.676032	0.640543
Stearic acid	20.6744	2234.8	342	F	1.03596	1.04674	1.08415	0.162576	0.287115	0.255124	0.509484	59.6199	44.0854	58.6743	63.098	48.7749	80.9605	78.7301	61.5991
1,2-Propanediol	20.8096	2251.9	299	T	1.08453	0.987182	0.962627	0	0	0	0	0.0243641	0.0180086	0.052198	0.0587981	0.0498616	0.119554	0.0750206	0.055646
4-Acetylbenzenesulfonamide	20.8289	2253.3	103	T	0	0.761602	0.794646	0.025453	0.0664061	0.0681263	0.184411	0	0	0	0	0	0	0	0
2,2'-Biphenyldiol	20.9705	2269.6	160	T	0.748744	0.914079	0.940154	1.64047	1.03247	1.72781	2.91486	0.438418	0.119628	0.151863	0.197202	0.132848	0.246309	0.328778	0.169236
9,10-anthracenedione	20.9833	2271.1	174	T	0.668404	1.002	1.00217	0	0	0	0	0.582945	0.370153	0.244008	0.491575	0.234726	0.540592	0.354209	0.287308
D-Mannose	21.2215	2297.8	299	C	0.548294	0.967928	1.0002	0.0284424	0.0417176	0.0133203	0.0394278	0.340434	0.176208	0.236619	0.138369	0.459699	0.166232	0.284115	0.268493
Ribitol	21.3309	2471.2	200	C	1.09918	1.0333	1.0774	0.00987524	0.0113036	0.0114178	0.0106766	0.167251	0.160484	0.218827	0.232239	0.37372	0.211112	0.216825	0.329297
Glucitol	21.6013	2342.8	299	C	0.588706	0.958684	0.984077	0	0	0	0	1.47762	0.586377	1.07637	0.439113	0.802871	1.1312	0.464762	0.580803
D-Glycero-D-gulo-Heptose	21.6141	2344.3	355	C	1.60424	1.05064	1.06122	0.00533023	0.00719018	0.00865122	0.00668028	0	0	0	0	0.147021	0.156389	0.201294	0.189928
2-Monomyristin	21.6334	2346.6	203	T	1.50209	0	1.02209	0	0	0	0	0.285738	0.102621	0.155803	0.166882	0	0	0	0
Glucoheptonolactone	21.6656	2351.2	204	T	1.46277	1.01455	1.01546	0.0799846	0.0562858	0.0681352	0.103683	0.348032	0.203327	0.392297	0.448471	0.775284	0.840632	0.836354	1.30345
Octadecanoic acid	21.8845	2376.4	56	F	1.39013	1.01374	0.951675	0.126061	0.178168	0.219683	2.32286	3.54048	2.60331	4.54385	3.03954	6.80827	11.6029	10.6131	6.40912
Dehydroabietic acid	21.9617	2385.5	239	O	1.01364	1.04824	1.02868	0	0	0	0	4.63833	1.78653	4.62427	2.77209	1.9367	2.77724	2.77081	3.02691
3-Trifluoromethylbenzylamine	22.0003	2390.1	342	T	1.01321	1.01127	1.08744	0.196032	0.193997	0.1816	0.212498	8.90883	7.76119	10.0092	10.4004	9.01746	14.7159	18.6466	9.43547
Myo-Inositol	22.0325	2394.7	299	C	0.852597	1.0396	0.909789	0.103816	0.354898	0.268301	0.253678	2.33853	0.227113	2.30508	1.19019	2.15098	1.51515	1.98831	2.44829
Oleamide	22.0904	2401.6	144	F	0.440224	0.916478	1.05389	0	0	0	0	3.46451	6.19324	7.27567	5.22118	4.16283	3.82544	6.85074	10.9431
3-Deoxyhexitol	22.2063	2415.2	204	C	1.36208	1.04822	1.05402	0.205191	0.414088	0.242112	0.313243	6.97864	3.16464	5.30051	4.82949	7.01445	7.60816	8.76735	10.0683
Arachidic acid	22.3093	2428	132	F	0.968331	1.04892	1.05324	0	0	0	0	7.84795	3.77066	5.39621	6.68293	4.95124	7.05674	8.12976	6.80152
Deoxyglucose	22.3222	2429.6	119	C	1.22462	1.03455	1.05457	0	0	0	0	23.7524	15.5948	14.458	18.5157	13.6718	9.01675	14.5546	11.398
Erythritol	22.3479	2432.8	197	C	1.14971	1.02319	0.978493	0	0	0	0	3.76673	1.70961	1.30131	2.51926	3.29938	6.08784	5.66452	3.28194
D-Fructofuranose	22.5346	2456	160	C	1.37307	1.04166	1.06722	0.117177	0.274756	0.26862	0.227798	25.0744	18.4218	17.4142	19.7318	9.91032	16.5936	15.4053	11.1263
D-Glucopyranose	22.6633	2472	204	C	1.32838	1.05531	1.04839	1.75708	7.91527	1.73372	2.89042	118.818	81.0504	78.0002	72.5839	115.367	129.894	143.268	156.513
Eicosanoic acid	22.8178	2490.4	133	F	1.30711	1.05767	1.06374	0	0	0	0	0.789447	0.498931	0.925219	0.944191	1.11749	1.26682	1.12531	0.979748
1H-2-Benzopyran-1-one	22.8307	2492.8	226	T	0.929677	0.995789	1.05855	0	0	0	0	0.464369	0.255079	0.324739	0.420778	0.360126	0.33579	0.662372	0.542762
D-Threitol	23.0109	2515.6	219	T	1.46035	1.03803	1.06407	0.231388	0.701506	0.469386	0.608052	4.1217	3.84243	3.6462	3.1189	6.1516	6.10477	7.16769	9.03066
2-Palmitoylglycerol	23.1654	2535.3	129	F	1.09798	1.05037	1.08731	0.103108	0.208971	0.216628	0.330474	23.805	18.244	23.8523	24.4215	22.017	31.8798	32.086	23.594
Metamphetamine	23.2426	2545.1	138	T	0.910203	0.929716	1.04953	0	0	0	0	0.545966	0.336262	0.755669	0.545966	2.30333	0.491986	0.460765	1.53396
L-(-)-Fucose	23.3649	2560.7	219	C	1.33859	1.01666	1.05056	0.131882	0.0994326	0.0811615	0.0912489	0.416119	0.324688	0.50217	0.556324	0.623979	0.554738	0.882245	0.870605
Sucrose	23.4421	2548.4	239	C	1.10966	1.04897	1.07942	0.300918	0.680156	0.735696	0.819985	28.8643	19.2445	25.5409	22.0143	23.2003	36.3591	34.633	27.0452
Tocopherol	23.5837	2586.9	41	T	0.682017	1.04884	0.925125	0	0	0	0	0.762187	0.265698	0.22429	0.246549	0.221554	0.354448	0.296595	0.313782
6-Undecanol	23.6288	2594.3	173	T	0.769303	0.590608	0.558275	0.511776	0.511776	0.445217	0.578334	0.982406	0.391213	0.976971	3.90056	0.182122	0.660194	0.587864	0.584682
Pentopyranoside	23.912	1836.7	204	C	0	0.888252	0.913074	0.13799	0.489468	0.214331	0.280596	0	0	0	0	0	0	0	0
Hexopyranose	23.9828	2642.1	342	C	0.837684	1.04112	1.0042	0	0	0	0	3.52329	1.22375	1.65434	1.90824	1.63423	2.6724	3.03792	2.44818
2H-Benzimidazol-2-one	24.0794	2656.1	110	T	0.684607	1.00679	0.998821	0	0	0	0	0.397625	0.117605	0.187363	0.260774	0.244836	0.412007	0.283407	0.193377
Galactoside	24.2789	2682.5	243	C	0.915316	0.922062	0.892412	0	0	0	0	0.0570242	0.0254148	0.0512162	0.117817	0.122757	0.193948	0.0515654	0.122757
Mannonic acid	24.3561	2693	219	C	1.45402	1.04351	0.952942	0.0061055	0.00553475	0.00553475	0.00496401	0.098334	0.119295	0.328478	0.232034	0.577287	0.388536	0.454922	0.648625
D-Mannitol	24.3948	2698.3	156	T	1.27806	0.993237	1.03615	0	0	0	0	1.10794	0.890448	1.88554	1.18061	0.432041	0.274856	0.461596	0.67789
1-C-Octylhexopyranose	24.4527	2706.3	358	C	0.780093	1.03899	1.01636	0.311811	0.776314	0.811881	0.484801	85.8937	31.7953	43.892	50.6468	40.2966	68.0032	65.2801	44.4731
2-Monostearin	24.5943	2726.2	218	F	0.949899	1.04105	1.05865	0.150929	0.178753	0.159932	0.257202	21.5548	11.5529	15.0609	18.8678	14.9517	21.5482	25.3085	16.8204
D-Glucitol	24.7745	1920	174	C	1.35766	0.999082	1.03393	0.00754653	0.00377334	0.00486549	0.0032766	0.0991019	0.0768647	0.162472	0.102534	0.278832	0.160694	0.278832	0.396969
Maltitol	24.8196	2611.4	231	C	1.53602	1.04571	1.08487	0	0	0	0	0.400897	0.350059	0.509424	0.420127	1.24436	1.61335	1.87536	1.24436
Glycerol monostearate	24.8646	2764	203	F	1.22568	1.04853	1.08909	0.256502	0.675089	0.686121	0.847667	22.3058	18.2064	24.307	22.3647	22.5752	34.8965	34.025	25.7566
9-Octadecenamide	24.9226	2353.5	398	T	0.801973	1.04766	1.0208	0	0	0	0	3.94021	1.46322	2.06176	2.40716	2.04998	3.00662	3.1944	2.25798
Aucubin	24.9354	2789.2	317	T	0.395758	0.75752	0.72756	0.27344	0.722855	0.740767	0.915814	1.86784	0.0100873	2.79645	2.94191	2.54787	0.0225972	2.16385	3.92108
Thymol-D-glucopyranoside	25.0449	2789.2	355	T	1.41167	1.00905	1.03541	0.0557766	0.0202918	0.0905386	0.0253652	2.38192	1.38248	2.99481	3.30864	5.33722	4.23425	6.73525	8.50048
Squalene	25.1607	2804.8	81	T	0.438782	1.00144	1.01975	0.0295229	0.210462	0.454701	0.147163	2.67776	2.71789	3.81727	1.81588	1.41231	2.6445	2.83906	3.15115
Anthraquinone	25.3474	2828	325	T	0.656305	1.0542	1.04276	0	0	0	0	48.0203	29.1081	27.2252	40.9575	27.3027	36.9223	38.9501	38.7965
Glyceryl-glycoside	25.4118	2836	204	T	1.31391	1.05679	1.06855	0.118497	0.489237	0.190024	0.248677	11.3095	6.34885	11.6615	9.34644	5.73455	5.31513	6.6016	6.75027
Arabinitol	25.74	2876.8	217	C	0.911693	0.961018	1.05271	0	0	0	0	1.73366	1.48048	1.10578	1.46925	2.44949	1.02264	3.11964	2.19726
D-Tocopherol succinate	25.8173	2886.4	342	T	0.750684	1.03054	1.03487	0	0	0	0	0.0835174	0.0385292	0.051557	0.0762605	0.0444936	0.0898122	0.0671529	0.0671529
D-(+)-Galactopyranose	26.403	2955.2	204	C	0.741985	1.01584	1.00964	0.0238518	0.0365668	0.0302093	0.0466929	2.15538	1.42028	2.12911	3.45038	1.89409	1.36479	2.29408	1.42857
3,4-Methylenedioxymandelic acid	27.6903	3091.6	223	O	0.640802	1.04063	0.982706	0	0	0	0	0.347033	0.179515	0.196081	0.430291	0.200611	0.322192	0.361684	0.327977
2-O-Glycerol-D-galactopyranoside	27.7096	3092.9	204	C	0.870672	0.497907	0.343331	1.17183	4.646	2.45396	1.54243	3.28694	1.51447	4.08708	2.76542	2.28969	3.80738	3.3719	5.38641
Cyclopentene	28.0186	3121	119	T	0.807867	0.950764	0.834337	0	0	0	0	0.39818	0.146712	0.137262	0.630812	0.204581	0.464874	0.826431	0.45882
N-Acetyl-D-glucosamine	29.0806	3210.2	133	C	0.841372	0.98814	1.03286	0.0716973	0.0826664	0.110599	0.121827	3.26437	3.12234	2.99816	5.17711	4.45998	4.3368	7.5067	3.5775
Campesterol	29.4475	3235.8	342	F	1.58418	1.03673	0	0	0	0	0	0	0	0	0	0.0287004	0.026482	0.0325259	0.0423953
Stigmast-5-ene	30.6383	3318.8	129	T	1.11205	1.03356	0.962409	0.0505312	0.164639	0.102716	0.0766108	1.5936	0.29669	1.54529	1.74966	1.70136	1.51582	2.05179	2.4373
