# Supplementary material for: Nutritional functions of the funiculus in Brassica napus seed maturation revealed by transcriptome and dynamic metabolite profile analyses
Source: Plant Mol Biol. 2016 Aug 18;92(4):539–53. doi: 10.1007/s11103-016-0530-3 (PMC5080329; doi:10.1007/s11103-016-0530-3)
Supplement: Supplementary file 2 — Supplemental Table S2. The metabolites that show close correlation with the seed fresh weight in the funiculus. (XLS 50 KB) [file 11103_2016_530_MOESM2_ESM.xls]

## Sheet: Sheet1
name	lable	A1	A2	A3	A4	A5	A6	A7	A8	A9	A10	A11	A12	A13	A14	A15	A16	A17	A18	A19	A20	A21	A22	A23	A24	A25	A26	A27	A28	A29	A30	A31	A32	A33	A34	A35	A36	A37	A38
X			0.049	0.04	0.025	0.038	0.026	0.041	0.026	0.01	0.04	0.001	0.028	0.024	0.029	0.044	0.013	0.014	0.047	0.048	0.035	0.018	0.034	0.006	0.039	0.011	0.008	0.03	0.028	0.021	0.015	0.038	0.029	0.023	0.001	0.012	0.047	0.025	0.04
Y				0.089	0.074	0.011	0.023	0.09	0.075	0.039	0.009	0.048	0.077	0.073	0.02	0.093	0.062	0.035	0.002	0.098	0.085	0.031	0.083	0.055	0.088	0.038	0.041	0.08	0.078	0.028	0.065	0.087	0.02	0.026	0.05	0.037	0.096	0.024	0.009
Seed fresh weight	A1	1			0.015	0.079	0.066	0.001	0.014	0.05	0.08	0.041	0.012	0.016	0.069	0.004	0.027	0.054	0.087	0.008	0.005	0.058	0.006	0.034	0.001	0.051	0.048	0.01	0.012	0.061	0.025	0.002	0.07	0.063	0.039	0.052	0.007	0.065	0.08
Sucrose	A2	0.997	1			0.064	0.051	0.016	0.001	0.035	0.065	0.026	0.003	0.001	0.054	0.019	0.012	0.039	0.072	0.023	0.01	0.043	0.009	0.019	0.014	0.036	0.033	0.005	0.003	0.046	0.01	0.013	0.055	0.048	0.024	0.037	0.022	0.05	0.065
Stigmast-5-ene	A3	0.998	0.99	1			0.012	0.08	0.065	0.028	0.001	0.038	0.067	0.063	0.01	0.082	0.052	0.024	0.009	0.087	0.074	0.021	0.072	0.045	0.078	0.027	0.03	0.069	0.067	0.018	0.054	0.076	0.009	0.016	0.039	0.026	0.086	0.014	0.001
Ribitol	A4	0.999	0.993	1	1			0.068	0.053	0.016	0.014	0.026	0.055	0.051	0.002	0.07	0.039	0.012	0.021	0.075	0.062	0.009	0.06	0.033	0.065	0.015	0.018	0.057	0.055	0.006	0.042	0.064	0.003	0.004	0.027	0.014	0.073	0.002	0.013
Palmitic Acid	A5	0.998	1	0.992	0.995	1			0.015	0.052	0.081	0.042	0.013	0.017	0.07	0.003	0.028	0.056	0.088	0.007	0.006	0.059	0.008	0.035	0.002	0.052	0.049	0.011	0.013	0.062	0.026	0.004	0.071	0.064	0.041	0.054	0.006	0.066	0.081
o-Toluic acid	A6	0.999	0.999	0.995	0.997	1	1			0.036	0.066	0.027	0.002	0.002	0.055	0.018	0.013	0.041	0.073	0.022	0.009	0.044	0.008	0.02	0.013	0.037	0.034	0.004	0.002	0.047	0.011	0.011	0.056	0.049	0.025	0.038	0.021	0.051	0.066
Oleic Acid	A7	0.998	0.99	1	1	0.992	0.994	1			0.03	0.01	0.039	0.035	0.019	0.054	0.023	0.004	0.037	0.059	0.046	0.007	0.044	0.016	0.049	0.001	0.002	0.041	0.039	0.01	0.026	0.048	0.019	0.012	0.011	0.002	0.057	0.014	0.029
n-Butylamine	A8	0.999	0.993	1	1	0.995	0.997	1	1			0.039	0.068	0.064	0.011	0.084	0.053	0.026	0.007	0.088	0.075	0.022	0.074	0.046	0.079	0.029	0.032	0.07	0.068	0.019	0.055	0.078	0.01	0.017	0.041	0.028	0.087	0.015	0
N-Acetyl-D-glucosamine	A9	1	0.998	0.997	0.998	0.999	1	0.997	0.998	1			0.029	0.025	0.028	0.045	0.014	0.014	0.046	0.049	0.036	0.017	0.034	0.007	0.04	0.01	0.007	0.031	0.029	0.02	0.016	0.038	0.029	0.022	0.001	0.012	0.048	0.024	0.039
Myristic acid	A10	0.998	1	0.992	0.995	1	1	0.992	0.995	0.999	1			0.004	0.057	0.016	0.015	0.043	0.075	0.02	0.007	0.046	0.005	0.022	0.011	0.039	0.036	0.002	0	0.049	0.013	0.009	0.058	0.051	0.028	0.04	0.019	0.053	0.068
Myo-Inositol	A11	1	0.997	0.998	0.999	0.998	0.999	0.998	0.999	1	0.998	1			0.053	0.02	0.011	0.039	0.071	0.024	0.011	0.042	0.009	0.018	0.015	0.035	0.032	0.006	0.004	0.045	0.009	0.013	0.054	0.047	0.024	0.036	0.023	0.049	0.064
meso-Erythritol	A12	0.999	0.993	1	1	0.995	0.996	1	1	0.998	0.994	0.999	1			0.073	0.042	0.014	0.018	0.077	0.064	0.011	0.063	0.035	0.068	0.018	0.021	0.059	0.057	0.008	0.044	0.066	0.001	0.006	0.03	0.017	0.076	0.004	0.011
L-Tyrosine	A13	0.999	0.993	1	1	0.995	0.997	1	1	0.999	0.995	0.999	1	1			0.031	0.058	0.091	0.005	0.008	0.062	0.01	0.038	0.005	0.055	0.052	0.013	0.015	0.064	0.028	0.006	0.073	0.067	0.043	0.056	0.003	0.069	0.084
L-Threonine	A14	0.999	0.999	0.994	0.996	1	1	0.994	0.996	1	1	0.999	0.996	0.997	1			0.027	0.06	0.035	0.022	0.031	0.021	0.007	0.026	0.024	0.021	0.017	0.015	0.034	0.002	0.025	0.043	0.036	0.012	0.025	0.034	0.038	0.053
L-Lysine	A15	0.998	0.989	1	1	0.992	0.994	1	1	0.996	0.991	0.998	1	1	0.993	1			0.033	0.063	0.05	0.003	0.048	0.021	0.053	0.003	0.006	0.045	0.043	0.006	0.03	0.052	0.015	0.008	0.015	0.002	0.061	0.01	0.025
Levoglucosan	A16	1	0.995	0.999	1	0.997	0.998	0.999	1	0.999	0.997	1	1	1	0.998	0.999	1			0.096	0.083	0.029	0.081	0.053	0.086	0.036	0.039	0.078	0.076	0.027	0.063	0.085	0.018	0.025	0.048	0.035	0.094	0.023	0.008
Lanthionine	A17	1	0.999	0.996	0.998	0.999	1	0.996	0.998	1	0.999	1	0.998	0.998	1	0.996	0.999	1			0.013	0.066	0.015	0.042	0.009	0.06	0.056	0.018	0.02	0.069	0.033	0.011	0.078	0.071	0.048	0.061	0.001	0.073	0.088
Ketoisovaleric acid	A18	0.997	1	0.991	0.994	1	0.999	0.99	0.993	0.998	1	0.997	0.993	0.994	1	0.99	0.996	0.999	1			0.053	0.002	0.029	0.004	0.047	0.043	0.005	0.007	0.056	0.02	0.002	0.065	0.058	0.035	0.048	0.012	0.06	0.075
Gulonic acid	A19	0.997	0.988	1	0.999	0.991	0.993	1	0.999	0.996	0.99	0.997	0.999	0.999	0.993	1	0.998	0.995	0.989	1			0.051	0.024	0.057	0.007	0.01	0.048	0.046	0.003	0.033	0.055	0.012	0.005	0.018	0.006	0.065	0.007	0.022
Glycolic acid	A20	0.998	0.991	1	1	0.993	0.995	1	1	0.997	0.993	0.998	1	1	0.995	1	0.999	0.997	0.992	1	1			0.028	0.005	0.045	0.042	0.003	0.005	0.054	0.018	0.004	0.063	0.056	0.033	0.046	0.013	0.058	0.073
Glycerol monostearate	A21	1	0.999	0.996	0.998	0.999	1	0.996	0.998	1	0.999	1	0.997	0.998	1	0.995	0.999	1	0.999	0.995	0.997	1			0.033	0.017	0.014	0.024	0.022	0.027	0.009	0.031	0.036	0.029	0.005	0.018	0.041	0.031	0.046
Galactose oxime	A22	0.999	0.992	1	1	0.994	0.996	1	1	0.998	0.993	0.999	1	1	0.995	1	0.999	0.997	0.992	1	1	0.997	1			0.05	0.047	0.009	0.011	0.06	0.024	0.001	0.068	0.062	0.038	0.051	0.008	0.064	0.079
Eicosanoic acid	A23	1	0.996	0.999	1	0.998	0.999	0.998	1	1	0.997	1	0.999	1	0.998	0.998	1	0.999	0.996	0.998	0.999	0.999	0.999	1			0.003	0.042	0.04	0.01	0.027	0.049	0.018	0.012	0.012	0.001	0.058	0.014	0.029
D-Xylose	A24	0.998	0.99	1	1	0.993	0.995	1	1	0.997	0.992	0.998	1	1	0.994	1	0.999	0.996	0.991	1	1	0.996	1	0.999	1			0.038	0.036	0.013	0.023	0.046	0.021	0.015	0.009	0.004	0.055	0.017	0.032
D-Mannose	A25	1	0.998	0.997	0.998	0.999	1	0.997	0.998	1	0.999	1	0.998	0.998	1	0.996	0.999	1	0.998	0.996	0.997	1	0.998	1	0.997	1			0.002	0.051	0.015	0.007	0.06	0.053	0.03	0.043	0.017	0.055	0.07
DL-Arabinose	A26	1	0.998	0.997	0.999	0.999	1	0.997	0.999	1	0.999	1	0.998	0.999	0.999	0.997	0.999	1	0.998	0.996	0.998	1	0.998	1	0.997	1	1			0.049	0.013	0.009	0.058	0.051	0.028	0.041	0.019	0.053	0.068
D-Glucose	A27	0.999	0.992	1	1	0.994	0.996	1	1	0.998	0.994	0.999	1	1	0.996	1	1	0.998	0.993	1	1	0.997	1	0.999	1	0.998	0.998	1			0.036	0.058	0.009	0.002	0.021	0.008	0.068	0.004	0.019
Cyclopentene	A28	0.999	0.993	1	1	0.994	0.996	1	1	0.998	0.994	0.999	1	1	0.996	1	1	0.998	0.993	1	1	0.997	1	0.999	1	0.998	0.998	1	1			0.022	0.045	0.038	0.015	0.028	0.032	0.04	0.055
Atenolol	A29	0.999	0.999	0.995	0.997	1	1	0.995	0.997	1	1	1	0.997	0.998	1	0.995	0.999	1	0.999	0.994	0.996	1	0.996	0.999	0.996	1	1	0.997	0.997	1			0.067	0.06	0.037	0.05	0.009	0.062	0.077
Arabinofuranose	A30	1	0.995	0.999	1	0.996	0.998	0.999	1	0.999	0.996	1	1	1	0.998	0.999	1	0.999	0.995	0.999	1	0.999	1	1	0.999	0.999	0.999	1	1	0.998	1			0.007	0.03	0.017	0.077	0.005	0.01
Arabinitol	A31	0.998	0.991	1	1	0.993	0.995	1	1	0.997	0.993	0.998	1	1	0.995	1	0.999	0.997	0.991	1	1	0.996	1	0.999	1	0.997	0.997	1	1	0.996	0.999	1			0.023	0.01	0.07	0.002	0.017
6-Amino-1-hexanol	A32	0.999	1	0.994	0.996	1	1	0.994	0.996	1	1	0.999	0.996	0.996	1	0.993	0.998	1	1	0.993	0.995	1	0.995	0.998	0.994	1	0.999	0.996	0.996	1	0.998	0.994	1			0.013	0.046	0.025	0.04
4-Aminobutanoic acid	A33	0.999	0.999	0.995	0.997	1	1	0.995	0.997	1	1	0.999	0.997	0.997	1	0.995	0.998	1	0.999	0.994	0.996	1	0.996	0.999	0.995	1	1	0.997	0.997	1	0.998	0.996	1	1			0.059	0.012	0.027
3-Trifluoromethylbenzylamine	A34	1	0.997	0.998	0.999	0.998	0.999	0.998	0.999	1	0.998	1	0.999	0.999	0.999	0.998	1	1	0.997	0.997	0.999	1	0.999	1	0.998	1	1	0.999	0.999	0.999	1	0.998	0.999	0.999	1			0.072	0.087
3-Propylnorleucine	A35	1	0.998	0.997	0.998	0.999	1	0.996	0.998	1	0.999	1	0.998	0.998	1	0.996	0.999	1	0.998	0.995	0.997	1	0.997	1	0.997	1	1	0.998	0.998	1	0.999	0.997	1	1	1	1			0.015
2-Ethylacetoacetate	A36	0.997	0.989	1	0.999	0.991	0.993	1	0.999	0.996	0.991	0.997	1	0.999	0.993	1	0.999	0.995	0.989	1	1	0.995	1	0.998	1	0.996	0.996	1	1	0.994	0.999	1	0.993	0.994	0.997	0.996	1
2,6-Bis(tert-butyl)phenol	A37	0.999	0.999	0.995	0.997	1	1	0.995	0.997	1	1	0.999	0.997	0.997	1	0.994	0.998	1	0.999	0.993	0.996	1	0.996	0.999	0.995	1	1	0.996	0.997	1	0.998	0.995	1	1	0.999	1	0.994	1
1H-2-Benzopyran-1-one	A38	0.998	1	0.992	0.995	1	1	0.992	0.995	0.999	1	0.998	0.994	0.995	1	0.991	0.997	0.999	1	0.99	0.993	0.999	0.993	0.997	0.992	0.999	0.999	0.994	0.994	1	0.996	0.993	1	1	0.998	0.999	0.991	1	1
		correlation coefficients
