# Supplementary material for: Nutritional functions of the funiculus in Brassica napus seed maturation revealed by transcriptome and dynamic metabolite profile analyses
Source: Plant Mol Biol. 2016 Aug 18;92(4):539–53. doi: 10.1007/s11103-016-0530-3 (PMC5080329; doi:10.1007/s11103-016-0530-3)
Supplement: Supplementary file 3 — Supplemental Table S3. The genes involved in lipid metabolism identified in funiculus transcriptome. (XLS 67 KB) [file 11103_2016_530_MOESM3_ESM.xls]

## Sheet: Sheet1
Locus	Gene ID	CF28	SF28	log2(fold_change)	test_stat	p_value	q_value	A. thaliana orthologs	gene functional description	BinName
chrA03_random:332915-334115	BnaA03g55570D	11.1961	2.0966	-2.41688	-2.46933	0.0339	0.107637	AT5G07010	sulfotransferase 2A	lipid metabolism.''exotics'' (steroids, squalene etc)
chrAnn_random:1048703-1050022	BnaAnng01940D	98.8326	8.32052	-3.57024	-5.62657	5e-05	0.000954157	AT5G07010	sulfotransferase 2A	lipid metabolism.''exotics'' (steroids, squalene etc)
chrC09:13999766-14000972	BnaC09g17220D	23.5507	81.1539	1.78489	3.81309	0.00055	0.00663278	AT5G42890	sterol carrier protein 2	lipid metabolism.''exotics'' (steroids, squalene etc)
chrA10:7111480-7112871	BnaA10g08330D	8.88604	42.9209	2.27207	3.91812	0.00205	0.017384	AT5G54500	flavodoxin-like quinone reductase 1	lipid metabolism.''exotics'' (steroids, squalene etc)
chrA09:28538437-28542878	BnaA09g40620D	5.22936	1.25037	-2.06428	-1.90489	0.0473	0.136644	AT2G26260	3beta-hydroxysteroid-dehydrogenase/decarboxylase isoform 2	lipid metabolism.''exotics'' (steroids, squalene etc).3-beta hydroxysteroid dehydrogenase/isomerase
chrA03:7185739-7187761	BnaA03g15520D	8.59819	1.92913	-2.15608	-2.29647	0.02135	0.079695	AT2G33630	NAD(P)-binding Rossmann-fold superfamily protein	lipid metabolism.''exotics'' (steroids, squalene etc).3-beta hydroxysteroid dehydrogenase/isomerase
chrA05:1854185-1861060	BnaA05g03320D	9.99598	3.48984	-1.51819	-2.11355	0.00425	0.0287985	AT2G43420	3-beta hydroxysteroid dehydrogenase/isomerase family protein	lipid metabolism.''exotics'' (steroids, squalene etc).3-beta hydroxysteroid dehydrogenase/isomerase
chrC09:44752925-44757135	BnaC09g43460D	18.8297	9.40165	-1.00203	-1.73494	0.02795	0.0949913	AT5G13640	phospholipid:diacylglycerol acyltransferase	lipid metabolism.'exotics' (steroids, squalene etc).phosphatidylcholinesterol O-acyltransferase
chrA10:1208390-1213012	BnaA10g02340D	5.68902	1.44382	-1.97829	-1.77438	0.0264	0.0910798	AT1G04010	phospholipid sterol acyl transferase 1	lipid metabolism.'exotics' (steroids, squalene etc).phosphatidylcholinesterol O-acyltransferase
chrC01_random:435980-439172	BnaC01g41270D	6.32139	13.8295	1.12944	1.49733	0.03635	0.113353	AT4G19860	alpha/beta-Hydrolases superfamily protein	lipid metabolism.'exotics' (steroids, squalene etc).phosphatidylcholinesterol O-acyltransferase
chrA10_random:1974735-1978801	BnaA10g29880D	9.04391	3.22022	-1.48978	-2.02711	0.0173	0.0698944	AT5G13640	phospholipid:diacylglycerol acyltransferase	lipid metabolism.'exotics' (steroids, squalene etc).phosphatidylcholinesterol O-acyltransferase
chrA02:811920-815987	BnaA02g01770D	16.703	5.09297	-1.71353	-2.73919	0.0016	0.0145453	AT5G13640	phospholipid:diacylglycerol acyltransferase	lipid metabolism.'exotics' (steroids, squalene etc).phosphatidylcholinesterol O-acyltransferase
chrC02:2574643-2578609	BnaC02g04910D	0	6.13743	inf	#NAME?	5e-05	0.000954157	AT5G13640	phospholipid:diacylglycerol acyltransferase	lipid metabolism.'exotics' (steroids, squalene etc).phosphatidylcholinesterol O-acyltransferase
chrC05:41557248-41560954	BnaC05g45760D	23.1493	83.5954	1.85245	2.60449	0.00035	0.00462745	AT3G06060	NAD(P)-binding Rossmann-fold superfamily protein	lipid metabolism.''exotics'' (steroids, squalene etc).sphingolipids
chrC04:22743045-22744587	BnaC04g21720D	12.4685	3.85285	-1.69429	-2.28889	0.01505	0.0649772	AT3G61580	Fatty acid/sphingolipid desaturase	lipid metabolism.''exotics'' (steroids, squalene etc).sphingolipids
chrA07_random:1513316-1515010	BnaA07g38190D	3.76092	11.2713	1.5835	2.06777	0.0254	0.0884931	AT3G61580	Fatty acid/sphingolipid desaturase	lipid metabolism.''exotics'' (steroids, squalene etc).sphingolipids
chrC07:35094855-35099131	BnaC07g30790D	35.7306	18.2159	-0.971963	-1.74187	0.0258	0.0895291	AT5G23450	long-chain base (LCB) kinase 1	lipid metabolism.''exotics'' (steroids, squalene etc).sphingolipids
chrA06:18054677-18059474	BnaA06g26190D	41.4987	13.8649	-1.58163	-2.55356	0.0006	0.00709837	AT5G23450	long-chain base (LCB) kinase 1	lipid metabolism.''exotics'' (steroids, squalene etc).sphingolipids
chrC08:33750555-33753773	BnaC08g36500D	93.2517	32.9627	-1.5003	-2.79825	0.0008	0.00867731	AT2G19880	Nucleotide-diphospho-sugar transferases superfamily protein	lipid metabolism.''exotics'' (steroids, squalene etc).sphingolipids.ceramide glucosyltransferase
chrA09:30284900-30288268	BnaA09g43940D	50.3947	13.276	-1.92445	-2.35657	0.0014	0.0132073	AT2G19880	Nucleotide-diphospho-sugar transferases superfamily protein	lipid metabolism.''exotics'' (steroids, squalene etc).sphingolipids.ceramide glucosyltransferase
chrA07:614477-617853	BnaA07g00870D	10.6538	2.5553	-2.0598	-2.48167	0.00945	0.0488272	AT2G19880	Nucleotide-diphospho-sugar transferases superfamily protein	lipid metabolism.''exotics'' (steroids, squalene etc).sphingolipids.ceramide glucosyltransferase
chrC01:22007341-22010700	BnaC01g25760D	6.69271	13.667	1.03003	1.44401	0.0427	0.127077	AT3G48790	Pyridoxal phosphate (PLP)-dependent transferases superfamily protein	lipid metabolism.''exotics'' (steroids, squalene etc).sphingolipids.serine C-palmitoyltransferase
chrC05:41024449-41029222	BnaC05g44970D	39.6794	21.6015	-0.877254	-1.40821	0.042	0.125642	AT3G07020	UDP-Glycosyltransferase superfamily protein	lipid metabolism.''exotics'' (steroids, squalene etc).UDP-glucose:sterol glucosyltransferase
chrC04:42956535-42958447	BnaC04g42440D	29.8187	98.2971	1.72093	2.74915	5e-05	0.000954157	AT2G31360	16:0delta9 desaturase 2	lipid metabolism.FA desaturation.desaturase
chrA04:14705558-14707642	BnaA04g18360D	36.1206	102.566	1.50565	2.40762	0.00075	0.00835191	AT2G31360	16:0delta9 desaturase 2	lipid metabolism.FA desaturation.desaturase
chrC05:36468814-36471331	BnaC05g37460D	5.60161	13.7365	1.2941	1.93626	0.0379	0.11695	AT3G15850	fatty acid desaturase 5	lipid metabolism.FA desaturation.desaturase
chrA04:13975210-13978444	BnaA04g17150D	8.18119	19.1656	1.22814	2.04893	0.02665	0.0917487	AT2G29980	fatty acid desaturase 3	lipid metabolism.FA desaturation.omega 3 desaturase
chrA03:15252677-15255332	BnaA03g31600D	2.10133	18.9922	3.17603	2.97115	0.0021	0.0177276	AT3G11170	fatty acid desaturase 7	lipid metabolism.FA desaturation.omega 3 desaturase
chrC05:39556220-39558873	BnaC05g42010D	5.17278	13.2261	1.35437	1.95088	0.0244	0.0877827	AT3G11170	fatty acid desaturase 7	lipid metabolism.FA desaturation.omega 3 desaturase
chrA05:19954135-19963468	BnaA05g27840D	9.93547	20.2767	1.02916	1.37284	0.04095	0.123337	AT3G11170	fatty acid desaturase 7	lipid metabolism.FA desaturation.omega 3 desaturase
chrA05:1924215-1927161	BnaA05g03490D	2.09834	13.0131	2.63264	2.98514	0.00605	0.0358795	AT2G43710	Plant stearoyl-acyl-carrier-protein desaturase family protein	lipid metabolism.FA synthesis and FA elongation.ACP desaturase
chrA03:9721352-9724099	BnaA03g20420D	9.54152	36.8426	1.94908	3.16558	0.0004	0.00515821	AT2G43710	Plant stearoyl-acyl-carrier-protein desaturase family protein	lipid metabolism.FA synthesis and FA elongation.ACP desaturase
chrC04:2235937-2238728	BnaC04g03030D	5.8253	20.5261	1.81706	2.19812	0.00295	0.0226347	AT2G43710	Plant stearoyl-acyl-carrier-protein desaturase family protein	lipid metabolism.FA synthesis and FA elongation.ACP desaturase
chrA01:22186177-22188428	BnaA01g32860D	6.53416	17.8435	1.44933	2.12532	0.04585	0.133824	AT3G02630	Plant stearoyl-acyl-carrier-protein desaturase family protein	lipid metabolism.FA synthesis and FA elongation.ACP desaturase
chrA09:21007288-21010033	BnaA09g28100D	3.28925	13.9138	2.08069	2.61383	0.0147	0.0638312	AT1G24360	NAD(P)-binding Rossmann-fold superfamily protein	lipid metabolism.FA synthesis and FA elongation.ACP oxoacyl reductase
chrA06:209322-213023	BnaA06g00400D	1.2221	7.04251	2.52673	2.29039	0.0115	0.05448	AT1G55320	acyl-activating enzyme 18	lipid metabolism.FA synthesis and FA elongation.acyl coa ligase
chrA06:7826040-7828168	BnaA06g14470D	1.51813	6.80196	2.16365	2.23794	0.02775	0.0945243	AT1G76290	AMP-dependent synthetase and ligase family protein	lipid metabolism.FA synthesis and FA elongation.acyl coa ligase
chrC08_random:3405920-3408290	BnaC08g48460D	10.4262	32.3218	1.6323	2.86665	0.0012	0.011788	AT3G48990	AMP-dependent synthetase and ligase family protein	lipid metabolism.FA synthesis and FA elongation.acyl coa ligase
chrA06:9053400-9055867	BnaA06g16270D	19.5278	39.1965	1.00519	1.89169	0.0228	0.083488	AT3G48990	AMP-dependent synthetase and ligase family protein	lipid metabolism.FA synthesis and FA elongation.acyl coa ligase
chrCnn_random:39335982-39340574	BnaCnng40810D	8.0209	18.3717	1.19565	1.82058	0.01055	0.0519611	AT5G23050	acyl-activating enzyme 17	lipid metabolism.FA synthesis and FA elongation.acyl coa ligase
chrA05_random:1563569-1564823	BnaA05g36060D	25.5027	104.317	2.03225	4.89205	0.00095	0.00990999	AT1G31812	acyl-CoA-binding protein 6	lipid metabolism.FA synthesis and FA elongation.acyl-CoA binding protein
chrCnn_random:14328454-14329795	BnaCnng15340D	42.0152	84.5623	1.0091	1.40913	0.04885	0.139723	AT1G31812	acyl-CoA-binding protein 6	lipid metabolism.FA synthesis and FA elongation.acyl-CoA binding protein
chrA03:1368259-1369737	BnaA03g02830D	3.11661	14.7477	2.24244	2.61371	0.03355	0.106923	AT5G10160	Thioesterase superfamily protein	lipid metabolism.FA synthesis and FA elongation.beta hydroxyacyl ACP dehydratase
chrC07:23459027-23462009	BnaC07g17300D	11.5441	4.71061	-1.29317	-1.83544	0.03945	0.120231	AT5G43760	3-ketoacyl-CoA synthase 20	lipid metabolism.FA synthesis and FA elongation.beta ketoacyl CoA synthase
chrC07:25729306-25732110	BnaC07g19000D	0.878935	8.09233	3.20273	2.5926	0.03995	0.121227	AT5G46290	3-ketoacyl-acyl carrier protein synthase I	lipid metabolism.FA synthesis and FA elongation.ketoacyl ACP synthase
chrA06:22039218-22041372	BnaA06g33300D	1.14071	6.45768	2.50108	2.19091	0.04875	0.139498	AT3G25860	2-oxoacid dehydrogenases acyltransferase family protein	lipid metabolism.FA synthesis and FA elongation.pyruvate DH
chrC05:39219666-39223455	BnaC05g41530D	17.789	9.00495	-0.982197	-1.51893	0.03165	0.102499	AT3G11670	UDP-Glycosyltransferase superfamily protein	lipid metabolism.glycolipid synthesis.DGDG synthase
chrA09_random:120793-124003	BnaA09g51870D	28.0317	9.91091	-1.49997	-2.23009	0.00255	0.0201607	AT4G00550	digalactosyl diacylglycerol deficient 2	lipid metabolism.glycolipid synthesis.DGDG synthase
chrC01:3504720-3507288	BnaC01g06700D	15.2505	7.3292	-1.05713	-1.70574	0.04185	0.125327	AT4G31780	monogalactosyl diacylglycerol synthase 1	lipid metabolism.glycolipid synthesis.MGDG synthase
chrCnn_random:51382401-51385276	BnaCnng51890D	3.19774	14.8826	2.2185	2.86374	0.0033	0.0242808	AT4G31780	monogalactosyl diacylglycerol synthase 1	lipid metabolism.glycolipid synthesis.MGDG synthase
chrA03:26887678-26890336	BnaA03g51720D	4.61943	15.0752	1.70639	1.95125	0.00845	0.0456504	AT4G31780	monogalactosyl diacylglycerol synthase 1	lipid metabolism.glycolipid synthesis.MGDG synthase
chrA10:17326233-17330816	BnaA10g27550D	0.62569	8.59992	3.7808	2.34254	0.0268	0.0921117	AT5G01220	sulfoquinovosyldiacylglycerol 2	lipid metabolism.glycolipid synthesis.sulfolipid synthase
chrCnn_random:2997859-3000902	BnaCnng03870D	4.30453	11.2182	1.38192	1.59048	0.03385	0.107608	AT5G01220	sulfoquinovosyldiacylglycerol 2	lipid metabolism.glycolipid synthesis.sulfolipid synthase
chrA03:162550-165893	BnaA03g00460D	8.28278	17.2292	1.05667	1.53743	0.03175	0.102713	AT5G01220	sulfoquinovosyldiacylglycerol 2	lipid metabolism.glycolipid synthesis.sulfolipid synthase
chrC03:178169-181186	BnaC03g00360D	4.54123	15.5198	1.77296	2.02285	0.00525	0.0329628	AT5G01220	sulfoquinovosyldiacylglycerol 2	lipid metabolism.glycolipid synthesis.sulfolipid synthase
chrCnn_random:34684173-34687881	BnaCnng36210D	13.9488	2.89466	-2.26868	-2.41925	0.04635	0.134902	AT1G27950	glycosylphosphatidylinositol-anchored lipid protein transfer 1	lipid metabolism.lipid transfer proteins etc
chrA09:20752757-20757356	BnaA09g27660D	39.192	1.91405	-4.35586	-4.21073	0.024	0.0868291	AT1G27950	glycosylphosphatidylinositol-anchored lipid protein transfer 1	lipid metabolism.lipid transfer proteins etc
chrA04:16713201-16714313	BnaA04g22070D	234.418	88.2821	-1.40889	-3.28056	0.0021	0.0177276	AT2G38530	lipid transfer protein 2	lipid metabolism.lipid transfer proteins etc
chrC04:45454156-45459451	BnaC04g45800D	571.026	49.5377	-3.52696	-5.63471	5e-05	0.000954157	AT2G38540	lipid transfer protein 1	lipid metabolism.lipid transfer proteins etc
chrC04:45454156-45459451	BnaC04g45800D	571.026	49.5377	-3.52696	-5.63471	5e-05	0.000954157	AT2G38540	lipid transfer protein 1	lipid metabolism.lipid transfer proteins etc
chrC03:21996877-21997573	BnaC03g36390D	321.415	18.6249	-4.10913	-5.23803	5e-05	0.000954157	AT3G08770	lipid transfer protein 6	lipid metabolism.lipid transfer proteins etc
chrCnn_random:8150521-8153228	BnaCnng08770D	29.4194	2.19053	-3.74742	-4.42951	0.00045	0.00562737	AT1G01610	glycerol-3-phosphate acyltransferase 4	lipid metabolism.Phospholipid synthesis
chrC05:210683-213481	BnaC05g00450D	26.292	9.54955	-1.46112	-2.5526	0.0031	0.02337	AT1G01610	glycerol-3-phosphate acyltransferase 4	lipid metabolism.Phospholipid synthesis
chrA10:186506-189247	BnaA10g00370D	29.1341	3.10679	-3.22921	-4.25604	0.00015	0.0023647	AT1G01610	glycerol-3-phosphate acyltransferase 4	lipid metabolism.Phospholipid synthesis
chrC05:6667445-6670507	BnaC05g11410D	2.84803	7.83114	1.45926	1.56826	0.0319	0.103045	AT1G15110	phosphatidyl serine synthase family protein	lipid metabolism.Phospholipid synthesis
chrA05:2773156-2776701	BnaA05g05360D	4.37275	19.3392	2.14491	2.14655	0.01635	0.0674755	AT2G46090	Diacylglycerol kinase family protein	lipid metabolism.Phospholipid synthesis
chrC03:20815943-20818536	BnaC03g34280D	10.7486	3.80961	-1.49643	-1.54085	0.04085	0.123121	AT3G05510	Phospholipid/glycerol acyltransferase family protein	lipid metabolism.Phospholipid synthesis
chrC09:47763933-47777658	BnaC09g49330D	9.27996	4.78905	-0.954377	-1.40884	0.04335	0.128456	AT5G06090	glycerol-3-phosphate acyltransferase 7	lipid metabolism.Phospholipid synthesis
chrC09:47763933-47777658	BnaC09g49330D	9.27996	4.78905	-0.954377	-1.40884	0.04335	0.128456	AT5G06090	glycerol-3-phosphate acyltransferase 7	lipid metabolism.Phospholipid synthesis
chrC07:42804480-42808000	BnaC07g44090D	5.90502	21.195	1.84371	2.3228	0.002	0.0170892	AT4G33120	S-adenosyl-L-methionine-dependent methyltransferases superfamily protein	lipid metabolism.Phospholipid synthesis.(S)-coclaurine-N-methyltransferase
chrA09:17248231-17252066	BnaA09g24560D	2.7593	15.8658	2.52355	2.57936	0.0041	0.028063	AT1G32200	phospholipid/glycerol acyltransferase family protein	lipid metabolism.Phospholipid synthesis.1-acylglycerol-3-phosphate O-acyltransferase
chrCnn_random:42952508-42955272	BnaCnng43880D	3.24633	16.1014	2.3103	2.97298	0.0058	0.0351402	AT1G32200	phospholipid/glycerol acyltransferase family protein	lipid metabolism.Phospholipid synthesis.1-acylglycerol-3-phosphate O-acyltransferase
chrA02:10262896-10264935	BnaA02g17090D	7.01274	19.3739	1.46607	1.78218	0.0159	0.0663483	AT1G75020	lysophosphatidyl acyltransferase 4	lipid metabolism.Phospholipid synthesis.1-acylglycerol-3-phosphate O-acyltransferase
chrA09:15460670-15462885	BnaA09g22870D	12.8018	124.58	3.28265	4.49011	5e-05	0.000954157	AT4G09760	Protein kinase superfamily protein	lipid metabolism.Phospholipid synthesis.choline kinase
chrC07:4013647-4017079	BnaC07g03080D	9.81556	31.4106	1.67811	2.48522	0.0009	0.00950204	AT2G18730	diacylglycerol kinase 3	lipid metabolism.Phospholipid synthesis.diacylglycerol kinase
chrA07:1225057-1228518	BnaA07g01550D	10.1859	26.691	1.38977	2.04642	0.00515	0.032517	AT2G18730	diacylglycerol kinase 3	lipid metabolism.Phospholipid synthesis.diacylglycerol kinase
chrC08:33571925-33577190	BnaC08g36120D	6.26881	31.9072	2.34762	2.56696	0.00375	0.0264562	AT2G20900	diacylglycerol kinase 5	lipid metabolism.Phospholipid synthesis.diacylglycerol kinase
chrAnn_random:6233836-6237723	BnaAnng06320D	11.4599	5.19866	-1.14038	-1.61756	0.02265	0.0830782	AT5G07920	diacylglycerol kinase1	lipid metabolism.Phospholipid synthesis.diacylglycerol kinase
chrC03:1603237-1607209	BnaC03g03330D	9.52109	3.42272	-1.47598	-1.95156	0.008	0.0440932	AT5G07920	diacylglycerol kinase1	lipid metabolism.Phospholipid synthesis.diacylglycerol kinase
chrC09:10145259-10148742	BnaC09g13540D	19.9661	8.48009	-1.2354	-1.7516	0.0137	0.0605676	AT1G62430	CDP-diacylglycerol synthase 1	lipid metabolism.Phospholipid synthesis.phosphatidate cytidylyltransferase
chrC01:9019248-9023994	BnaC01g13840D	11.5891	33.556	1.5338	2.0792	0.00635	0.0372034	AT4G22340	cytidinediphosphate diacylglycerol synthase 2	lipid metabolism.Phospholipid synthesis.phosphatidate cytidylyltransferase
chrAnn_random:14348594-14352134	BnaAnng13400D	8.81126	2.09771	-2.07054	-1.78043	0.03205	0.103334	AT4G16700	phosphatidylserine decarboxylase 1	lipid metabolism.Phospholipid synthesis.phosphatidylserine decarboxylase
chrC01:12352435-12359519	BnaC01g17900D	5.75895	15.3626	1.41555	2.19697	0.007	0.0399097	AT4G25970	phosphatidylserine decarboxylase 3	lipid metabolism.Phospholipid synthesis.phosphatidylserine decarboxylase
chrC07:40278873-40279959	BnaC07g39370D	8.2747	38.1424	2.20462	3.38218	0.0041	0.028063	AT4G25140	oleosin 1	lipid metabolism.TAG synthesis
chrA08:12282607-12283829	BnaA08g14540D	17.8668	131.834	2.88336	5.17944	5e-05	0.000954157	AT4G25140	oleosin 1	lipid metabolism.TAG synthesis
chrA03:24188856-24190194	BnaA03g47170D	5.46813	28.3295	2.37318	3.25778	0.00885	0.047041	AT4G25140	oleosin 1	lipid metabolism.TAG synthesis
chrAnn_random:35412403-35415749	BnaAnng30990D	33.5265	15.5594	-1.10751	-1.7446	0.0144	0.0627924	AT2G19450	membrane bound O-acyl transferase (MBOAT) family protein	lipid metabolism.TAG synthesis
chrCnn_random:52398425-52401313	BnaCnng52810D	11.9449	4.40478	-1.43925	-1.70696	0.02085	0.0782977	AT2G19450	membrane bound O-acyl transferase (MBOAT) family protein	lipid metabolism.TAG synthesis
chrA09:1040083-1041270	BnaA09g02110D	15.2679	58.5069	1.9381	3.36925	0.00305	0.0231935	AT3G27660	oleosin 4	lipid metabolism.TAG synthesis
chrA01:7305081-7306307	BnaA01g14480D	3.58403	26.3045	2.87566	3.42429	0.01595	0.0665357	AT4G25140	oleosin 1	lipid metabolism.TAG synthesis
chrC08:17257762-17260160	BnaC08g11970D	2.93781	11.4395	1.96121	1.79338	0.012	0.0558092	AT4G25140	oleosin 1	lipid metabolism.TAG synthesis
chrC01:11676130-11677343	BnaC01g17050D	5.49894	18.1871	1.72569	2.29408	0.04865	0.139293	AT4G25140	oleosin 1	lipid metabolism.TAG synthesis
chrC03:28207873-28212574	BnaC03g43300D	8.32335	1.34723	-2.62717	-2.14908	0.00755	0.0421516	AT3G23410	fatty alcohol oxidase 3	lipid metabolism.lipid degradation
chrA07:6873947-6877363	BnaA07g06550D	2.14325	10.7749	2.32981	2.21969	0.00245	0.019607	AT3G23410	fatty alcohol oxidase 3	lipid metabolism.lipid degradation
chrC04:29984945-29988096	BnaC04g28570D	15.2556	56.686	1.89366	3.4473	5e-05	0.000954157	AT3G51840	acyl-CoA oxidase 4	lipid metabolism.lipid degradation.beta-oxidation.acyl CoA DH
chrA04:4579406-4582558	BnaA04g05950D	15.8763	42.1475	1.40857	2.6208	0.00265	0.0207963	AT3G51840	acyl-CoA oxidase 4	lipid metabolism.lipid degradation.beta-oxidation.acyl CoA DH
chrA09:24026020-24029097	BnaA09g32380D	34.1104	79.7692	1.22562	1.96926	0.0066	0.038274	AT3G51840	acyl-CoA oxidase 4	lipid metabolism.lipid degradation.beta-oxidation.acyl CoA DH
chrC08:25516749-25519826	BnaC08g23150D	15.2426	33.4867	1.13548	2.11279	0.0143	0.0624535	AT3G51840	acyl-CoA oxidase 4	lipid metabolism.lipid degradation.beta-oxidation.acyl CoA DH
chrC09:4179632-4183039	BnaC09g06780D	1.72252	6.35639	1.88368	2.11044	0.0233	0.084844	AT5G65110	acyl-CoA oxidase 2	lipid metabolism.lipid degradation.beta-oxidation.acyl CoA DH
chrA06:16613639-16616541	BnaA06g24040D	2.46568	8.21867	1.73692	2.22301	0.01655	0.0674755	AT5G65110	acyl-CoA oxidase 2	lipid metabolism.lipid degradation.beta-oxidation.acyl CoA DH
chrA02_random:923151-927261	BnaA02g36400D	1.74316	8.44362	2.27615	1.86444	0.0281	0.0953607	AT4G00520	Acyl-CoA thioesterase family protein	lipid metabolism.lipid degradation.beta-oxidation.acyl-CoA thioesterase
chrC05:165785-169181	BnaC05g00380D	6.92711	18.6902	1.43196	2.33752	0.0103	0.0512376	AT1G01710	Acyl-CoA thioesterase family protein	lipid metabolism.lipid degradation.beta-oxidation.acyl-CoA thioesterase
chrC05:1173633-1174478	BnaC05g02400D	68.9197	314.606	2.19056	5.59038	5e-05	0.000954157	AT1G04290	Thioesterase superfamily protein	lipid metabolism.lipid degradation.beta-oxidation.acyl-CoA thioesterase
chrC02:25391899-25395416	BnaC02g27480D	2.82361	11.4357	2.01794	2.46403	0.01645	0.0674755	AT4G00520	Acyl-CoA thioesterase family protein	lipid metabolism.lipid degradation.beta-oxidation.acyl-CoA thioesterase
chrC03:19711814-19717097	BnaC03g32070D	16.6237	53.8713	1.69627	2.55297	0.0017	0.015156	AT4G00520	Acyl-CoA thioesterase family protein	lipid metabolism.lipid degradation.beta-oxidation.acyl-CoA thioesterase
chrC08:14411473-14412491	BnaC08g09570D	37.1012	85.8947	1.2111	2.63152	0.00785	0.043474	AT4G14440	3-hydroxyacyl-CoA dehydratase 1	lipid metabolism.lipid degradation.beta-oxidation.enoyl CoA hydratase
chrA01:21969721-21974195	BnaA01g32550D	0.937483	6.49995	2.79356	2.62045	0.01655	0.0674755	AT3G06860	multifunctional protein 2	lipid metabolism.lipid degradation.beta-oxidation.multifunctional
chrC08:18282439-18286811	BnaC08g13270D	6.59025	21.9157	1.73356	2.58592	0.00075	0.00835191	AT4G29010	Enoyl-CoA hydratase/isomerase family	lipid metabolism.lipid degradation.beta-oxidation.multifunctional
chrA08_random:1681513-1685852	BnaA08g30740D	1.26246	7.16305	2.50434	2.60332	0.0121	0.0558092	AT4G29010	Enoyl-CoA hydratase/isomerase family	lipid metabolism.lipid degradation.beta-oxidation.multifunctional
chrA01:3737024-3741726	BnaA01g07910D	9.09566	17.7737	0.966491	1.65648	0.0355	0.111472	AT4G29010	Enoyl-CoA hydratase/isomerase family	lipid metabolism.lipid degradation.beta-oxidation.multifunctional
chrA07_random:512264-514338	BnaA07g36520D	0	5.97721	inf	#NAME?	5e-05	0.000954157	AT1G28670	GDSL-like Lipase/Acylhydrolase superfamily protein	lipid metabolism.lipid degradation.lipases
chrCnn_random:77539281-77541304	BnaCnng76370D	8.38198	40.2036	2.26196	3.90437	0.0008	0.00867731	AT1G52760	lysophospholipase 2	lipid metabolism.lipid degradation.lipases
chrC06:25224997-25228780	BnaC06g23310D	3.8156	13.6036	1.83401	2.30887	0.0015	0.0138739	AT1G73920	alpha/beta-Hydrolases superfamily protein	lipid metabolism.lipid degradation.lipases
chrA07:17123669-17126932	BnaA07g22450D	7.13633	20.7827	1.54213	2.45959	0.00335	0.02452	AT1G73920	alpha/beta-Hydrolases superfamily protein	lipid metabolism.lipid degradation.lipases
chrC06:34068810-34072469	BnaC06g34740D	5.43386	13.0423	1.26315	1.98459	0.01555	0.0657374	AT1G73920	alpha/beta-Hydrolases superfamily protein	lipid metabolism.lipid degradation.lipases
chrAnn_random:9022703-9028336	BnaAnng08480D	3.95646	23.9322	2.59667	3.08594	0.0016	0.0145453	AT5G18640	alpha/beta-Hydrolases superfamily protein	lipid metabolism.lipid degradation.lipases
chrC02:4515849-4518466	BnaC02g08290D	0	5.33163	inf	#NAME?	5e-05	0.000954157	AT5G18640	alpha/beta-Hydrolases superfamily protein	lipid metabolism.lipid degradation.lipases
chrAnn_random:9022703-9028336	BnaAnng08490D	3.95646	23.9322	2.59667	3.08594	0.0016	0.0145453	AT5G18640	alpha/beta-Hydrolases superfamily protein	lipid metabolism.lipid degradation.lipases
chrC04:45718659-45724694	BnaC04g46310D	0.776004	7.89832	3.34741	2.65386	0.0336	0.10703	AT2G39400	alpha/beta-Hydrolases superfamily protein	lipid metabolism.lipid degradation.lipases.acylglycerol lipase
chrA08:18198805-18204277	BnaA08g27200D	6.30324	0.880006	-2.84051	-2.37004	0.0034	0.0248304	AT1G02660	alpha/beta-Hydrolases superfamily protein	lipid metabolism.lipid degradation.lipases.triacylglycerol lipase
chrA08:18198805-18204277	BnaA08g27200D	6.30324	0.880006	-2.84051	-2.37004	0.0034	0.0248304	AT1G02660	alpha/beta-Hydrolases superfamily protein	lipid metabolism.lipid degradation.lipases.triacylglycerol lipase
chrC08:38363889-38366411	BnaC08g46040D	3.41967	22.7514	2.73403	4.01313	0.0001	0.00170967	AT1G02660	alpha/beta-Hydrolases superfamily protein	lipid metabolism.lipid degradation.lipases.triacylglycerol lipase
chrA09:33709989-33712753	BnaA09g51230D	7.31366	36.8853	2.33438	3.83613	5e-05	0.000954157	AT1G02660	alpha/beta-Hydrolases superfamily protein	lipid metabolism.lipid degradation.lipases.triacylglycerol lipase
chrCnn_random:19243227-19245726	BnaCnng20480D	11.0697	37.0392	1.74244	3.00412	0.0002	0.0029783	AT1G02660	alpha/beta-Hydrolases superfamily protein	lipid metabolism.lipid degradation.lipases.triacylglycerol lipase
chrC05:2296601-2299018	BnaC05g04710D	4.14362	15.4453	1.8982	2.58067	0.0058	0.0351402	AT1G06800	alpha/beta-Hydrolases superfamily protein	lipid metabolism.lipid degradation.lipases.triacylglycerol lipase
chrC04_random:508413-511257	BnaC04g52720D	11.5627	5.08631	-1.18479	-1.48249	0.04225	0.12612	AT2G42450	alpha/beta-Hydrolases superfamily protein	lipid metabolism.lipid degradation.lipases.triacylglycerol lipase
chrA05:1524391-1527161	BnaA05g02890D	9.34696	1.62319	-2.52567	-2.12927	0.01515	0.0652869	AT2G42450	alpha/beta-Hydrolases superfamily protein	lipid metabolism.lipid degradation.lipases.triacylglycerol lipase
chrA02:11164187-11166413	BnaA02g18410D	1.97871	8.33696	2.07496	1.62643	0.04365	0.129072	AT1G77420	alpha/beta-Hydrolases superfamily protein	lipid metabolism.lipid degradation.lysophospholipases
chrA03:17072479-17077803	BnaA03g34980D	12.6811	4.55156	-1.47824	-2.29012	0.0065	0.037845	AT3G18860	transducin family protein / WD-40 repeat family protein	lipid metabolism.lipid degradation.lysophospholipases
chrA05:16423889-16428777	BnaA05g21240D	5.5303	1.88336	-1.55405	-1.78999	0.0364	0.113445	AT3G18860	transducin family protein / WD-40 repeat family protein	lipid metabolism.lipid degradation.lysophospholipases
chrC05:36605364-36607366	BnaC05g37690D	89.4796	38.5562	-1.21459	-1.94862	0.0067	0.0386256	AT3G15650	alpha/beta-Hydrolases superfamily protein	lipid metabolism.lipid degradation.lysophospholipases.carboxylesterase
chrC01:35232334-35235728	BnaC01g35920D	45.3982	14.0958	-1.68736	-1.58115	0.03315	0.106044	AT3G15650	alpha/beta-Hydrolases superfamily protein	lipid metabolism.lipid degradation.lysophospholipases.carboxylesterase
chrCnn_random:37629889-37632362	BnaCnng38960D	14.7023	88.9942	2.59767	3.30168	0.00015	0.0023647	AT1G52700	alpha/beta-Hydrolases superfamily protein	lipid metabolism.lipid degradation.lysophospholipases.carboxylesterase
chrA02:2079909-2083874	BnaA02g04670D	7.53842	33.9432	2.17079	3.70053	0.0001	0.00170967	AT5G20060	alpha/beta-Hydrolases superfamily protein	lipid metabolism.lipid degradation.lysophospholipases.carboxylesterase
chrA07:17096333-17098702	BnaA07g22360D	21.5185	7.61751	-1.49818	-1.94311	0.0088	0.046826	AT1G74210	PLC-like phosphodiesterases superfamily protein	lipid metabolism.lipid degradation.lysophospholipases.glycerophosphodiester phosphodiesterase
chrC03:26546685-26551669	BnaC03g41620D	13.7037	3.9487	-1.79511	-2.76961	0.0009	0.00950204	AT3G20520	SHV3-like 3	lipid metabolism.lipid degradation.lysophospholipases.glycerophosphodiester phosphodiesterase
chrA03:17481242-17486142	BnaA03g35790D	16.6472	7.31515	-1.18632	-1.54414	0.03095	0.100756	AT3G20520	SHV3-like 3	lipid metabolism.lipid degradation.lysophospholipases.glycerophosphodiester phosphodiesterase
chrA03:17481242-17486142	BnaA03g35790D	16.6472	7.31515	-1.18632	-1.54414	0.03095	0.100756	AT3G20520	SHV3-like 3	lipid metabolism.lipid degradation.lysophospholipases.glycerophosphodiester phosphodiesterase
chrC01:13102055-13125843	BnaC01g18900D	55.5548	16.3817	-1.76183	-2.69736	0.00015	0.0023647	AT4G26690	PLC-like phosphodiesterase family protein	lipid metabolism.lipid degradation.lysophospholipases.glycerophosphodiester phosphodiesterase
chrA01:8109777-8113110	BnaA01g15810D	53.8144	6.38792	-3.07457	-5.11799	5e-05	0.000954157	AT4G26690	PLC-like phosphodiesterase family protein	lipid metabolism.lipid degradation.lysophospholipases.glycerophosphodiester phosphodiesterase
chrA02:3750092-3753377	BnaA02g07920D	4.38991	1.18431	-1.89014	-1.8656	0.0389	0.119081	AT5G58170	SHV3-like 5	lipid metabolism.lipid degradation.lysophospholipases.glycerophosphodiester phosphodiesterase
chrC02:6390677-6394048	BnaC02g11010D	9.90248	0.974553	-3.34498	-2.81611	0.0045	0.029783	AT5G58170	SHV3-like 5	lipid metabolism.lipid degradation.lysophospholipases.glycerophosphodiester phosphodiesterase
chrA01:12306037-12309738	BnaA01g20420D	15.2017	1.46702	-3.37327	-2.70975	0.00385	0.0268767	AT3G48610	non-specific phospholipase C6	lipid metabolism.lipid degradation.lysophospholipases.phosphoinositide phospholipase C
chrCnn_random:58032312-58036804	BnaCnng58290D	6.0058	18.4802	1.62155	2.01488	0.0075	0.0419739	AT3G51460	Phosphoinositide phosphatase family protein	lipid metabolism.lipid degradation.lysophospholipases.phosphoinositide phospholipase C
chrA07:752549-754051	BnaA07g01090D	0	7.92282	inf	#NAME?	5e-05	0.000954157	AT2G19690	phospholipase A2-beta	lipid metabolism.lipid degradation.lysophospholipases.phospholipase A2
chrA08:11621550-11622840	BnaA08g13410D	23.4713	2.52033	-3.21921	-3.32499	0.0227	0.0831994	AT4G29470	Phospholipase A2 family protein	lipid metabolism.lipid degradation.lysophospholipases.phospholipase A2
chrC06:7679963-7682429	BnaC06g07140D	9.61293	2.94186	-1.70825	-2.24211	0.01155	0.0546245	AT1G55180	phospholipase D alpha 4	lipid metabolism.lipid degradation.lysophospholipases.phospholipase D
chrA01:19861858-19865671	BnaA01g28540D	19.7718	45.2401	1.19416	2.25372	0.00955	0.0488272	AT3G15730	phospholipase D alpha 1	lipid metabolism.lipid degradation.lysophospholipases.phospholipase D
chrC01:35175871-35179795	BnaC01g35830D	7.17582	19.6903	1.45627	2.46403	0.00255	0.0201607	AT3G15730	phospholipase D alpha 1	lipid metabolism.lipid degradation.lysophospholipases.phospholipase D
chrC09:21350831-21354936	BnaC09g23720D	7.2711	17.9795	1.30611	1.5289	0.04165	0.124861	AT4G11850	phospholipase D gamma 1	lipid metabolism.lipid degradation.lysophospholipases.phospholipase D
chrA09:14049500-14053495	BnaA09g21320D	1.88637	5.26532	1.48091	1.78245	0.0293	0.0983112	AT4G11850	phospholipase D gamma 1	lipid metabolism.lipid degradation.lysophospholipases.phospholipase D
