# Supplementary material for: Nutritional functions of the funiculus in Brassica napus seed maturation revealed by transcriptome and dynamic metabolite profile analyses
Source: Plant Mol Biol. 2016 Aug 18;92(4):539–53. doi: 10.1007/s11103-016-0530-3 (PMC5080329; doi:10.1007/s11103-016-0530-3)
Supplement: Supplementary file 4 — Supplemental Table S4. The genes involved in amino acid metabolism identified in funiculus transcriptome. (XLS 79 KB) [file 11103_2016_530_MOESM4_ESM.xls]

## Sheet: Sheet1
Locus	Gene ID	CF28 expression level(average of three replicates)	SF28 expression level(average of three replicates)	log2(fold_change)	p_value	q_value	A. thaliana orthologs	gene functional description	BinCode	BinName	description
chrA02:913642-915733	BnaA02g02020D	18.6336	1.55234	-3.58539	0.0108	0.0527686	AT5G14200	isopropylmalate dehydrogenase 1	13.1.4.4.3	amino acid metabolism.synthesis.branched chain group.leucine specific.3-isopropylmalate dehydrogenase	3-isopropylmalate dehydrogenase, chloroplast, putative | chr5:4576202-4578402 FORWARD
chrA05:2565440-2567171	BnaA05g04860D	21.9331	2.01072	-3.44732	0.00195	0.0167569	AT2G45440	dihydrodipicolinate synthase	13.1.3.5.1	amino acid metabolism.synthesis.aspartate family.lysine.dihydrodipicolinate synthase	Symbols: DHDPS2 | DHDPS2 (DIHYDRODIPICOLINATE SYNTHASE); catalytic/ dihydrodipicolinate synthase/ lyase | chr2:18730840-18733015 FORWARD
chrC05:32516432-32519269	BnaC05g33030D	16.5299	1.79125	-3.20604	0.014	0.0614922	AT3G19710	branched-chain aminotransferase4	13.1.4.1.4	amino acid metabolism.synthesis.branched chain group.common.branched-chain amino acid aminotransferase	Symbols: BCAT4 | BCAT4 (BRANCHED-CHAIN AMINOTRANSFERASE4); catalytic/ methionine-oxo-acid transaminase | chr3:6846969-6849497 REVERSE
chrC02_random:2328993-2331380	BnaC02g46570D	9.67333	1.14268	-3.08159	0.0191	0.075163	AT1G80600	HOPW1-1-interacting 1	13.1.2.3.4	amino acid metabolism.synthesis.glutamate family.arginine.acetylornithine aminotransferase	Symbols: WIN1 | WIN1 (HOPW1-1-INTERACTING 1); N2-acetyl-L-ornithine:2-oxoglutarate 5-aminotransferase/ catalytic/ pyridoxal phosphate binding / transaminase | chr1:30298499-30300553 REVERSE
chrC03:57858634-57860206	BnaC03g68250D	27.6214	4.1949	-2.71908	0.00055	0.00663278	AT4G29840	Pyridoxal-5'-phosphate-dependent enzyme family protein	13.1.3.2.1	amino acid metabolism.synthesis.aspartate family.threonine.threonine synthase	Symbols: MTO2, TS | MTO2 (METHIONINE OVER-ACCUMULATOR 2); threonine synthase | chr4:14599216-14601055 REVERSE
chrC03:2459211-2461610	BnaC03g05110D	23.266	3.6941	-2.65493	0.0009	0.00950204	AT5G11880	Pyridoxal-dependent decarboxylase family protein	13.1.3.5.5	amino acid metabolism.synthesis.aspartate family.lysine.diaminopimelate decarboxylase	diaminopimelate decarboxylase, putative / DAP carboxylase, putative | chr5:3827526-3829986 REVERSE
chrC01:20924298-20926266	BnaC01g25380D	88.8711	15.0957	-2.55757	5e-05	0.000954157	AT3G48560	chlorsulfuron/imidazolinone resistant 1	13.1.4.1.1	amino acid metabolism.synthesis.branched chain group.common.acetolactate synthase	Symbols: CSR1, ALS, AHAS, TZP5, IMR1 | CSR1 (CHLORSULFURON/IMIDAZOLINONE RESISTANT 1); acetolactate synthase/ pyruvate decarboxylase | chr3:18001312-18003581 REVERSE
chrA08:11578307-11579885	BnaA08g13300D	22.8859	4.16578	-2.4578	0.00085	0.00911139	AT4G29840	Pyridoxal-5'-phosphate-dependent enzyme family protein	13.1.3.2.1	amino acid metabolism.synthesis.aspartate family.threonine.threonine synthase	Symbols: MTO2, TS | MTO2 (METHIONINE OVER-ACCUMULATOR 2); threonine synthase | chr4:14599216-14601055 REVERSE
chrC08:34834874-34840577	BnaC08g38730D	118.24	24.7966	-2.25351	5e-05	0.000954157	AT1G15710	prephenate dehydrogenase family protein	13.1.6.4.2	amino acid metabolism.synthesis.aromatic aa.tyrosine.prephenate dehydrogenase	prephenate dehydrogenase family protein | chr1:5404358-5405686 FORWARD
chrA09:4492746-4494132	BnaA09g09000D	23.1251	5.45302	-2.08433	0.0022	0.0182925	AT2G17265	homoserine kinase	13.1.3.6.1.4	amino acid metabolism.synthesis.aspartate family.misc.homoserine.homoserine kinase	Symbols: HSK | HSK (HOMOSERINE KINASE); homoserine kinase | chr2:7508588-7509755 FORWARD
chrC01:4727928-4730949	BnaC01g08620D	30.9946	7.54513	-2.0384	0.0102	0.0508304	AT4G29840	Pyridoxal-5'-phosphate-dependent enzyme family protein	13.1.3.2.1	amino acid metabolism.synthesis.aspartate family.threonine.threonine synthase	Symbols: MTO2, TS | MTO2 (METHIONINE OVER-ACCUMULATOR 2); threonine synthase | chr4:14599216-14601055 REVERSE
chrC05:40063008-40066112	BnaC05g42980D	9.37574	2.30177	-2.02619	0.01105	0.053716	AT3G10050	L-O-methylthreonine resistant 1	13.1.4.5.1	amino acid metabolism.synthesis.branched chain group.isoleucine specific.threonine ammonia-lyase	Symbols: OMR1 | OMR1 (L-O-METHYLTHREONINE RESISTANT 1); L-threonine ammonia-lyase | chr3:3098725-3101761 REVERSE
chrA04:18692999-18694986	BnaA04g26190D	11.5365	2.92323	-1.98057	0.0135	0.0600078	AT2G45440	dihydrodipicolinate synthase	13.1.3.5.1	amino acid metabolism.synthesis.aspartate family.lysine.dihydrodipicolinate synthase	Symbols: DHDPS2 | DHDPS2 (DIHYDRODIPICOLINATE SYNTHASE); catalytic/ dihydrodipicolinate synthase/ lyase | chr2:18730840-18733015 FORWARD
chrA08:10512856-10515956	BnaA08g11650D	5.89345	1.50308	-1.97119	0.0338	0.10751	AT4G34030	3-methylcrotonyl-CoA carboxylase	13.2.4.4	amino acid metabolism.degradation.branched-chain group.leucine	Symbols: MCCB | MCCB (3-METHYLCROTONYL-COA CARBOXYLASE); biotin carboxylase/ methylcrotonoyl-CoA carboxylase | chr4:16301179-16304099 FORWARD
chrA08_random:1982254-1984467	BnaA08g31400D	10.6934	2.73553	-1.96683	0.0217	0.0805953	AT1G14810	semialdehyde dehydrogenase family protein	13.1.3.6.1.2	amino acid metabolism.synthesis.aspartate family.misc.homoserine.aspartate semialdehyde dehydrogenase	semialdehyde dehydrogenase family protein | chr1:5102424-5104695 REVERSE
chrA09:1408219-1411015	BnaA09g02760D	10.5442	2.6987	-1.96611	0.01275	0.0576334	AT3G30775	Methylenetetrahydrofolate reductase family protein	13.2.2.2	amino acid metabolism.degradation.glutamate family.proline	Symbols: ERD5, PRODH, AT-POX, ATPOX, ATPDH, PRO1 | ERD5 (EARLY RESPONSIVE TO DEHYDRATION 5); proline dehydrogenase | chr3:12448636-12451248 REVERSE
chrA07:23839917-23841461	BnaA07g35480D	12.7212	3.32969	-1.93377	0.01735	0.0700676	AT1G80600	HOPW1-1-interacting 1	13.1.2.3.4	amino acid metabolism.synthesis.glutamate family.arginine.acetylornithine aminotransferase	Symbols: WIN1 | WIN1 (HOPW1-1-INTERACTING 1); N2-acetyl-L-ornithine:2-oxoglutarate 5-aminotransferase/ catalytic/ pyridoxal phosphate binding / transaminase | chr1:30298499-30300553 REVERSE
chrA02:722888-728639	BnaA02g01540D	17.8204	4.69759	-1.92353	0.001	0.0102921	AT5G13280	aspartate kinase 1	13.1.3.6.1.1	amino acid metabolism.synthesis.aspartate family.misc.homoserine.aspartate kinase	Symbols: AK-LYS1, AK1, AK | AK-LYS1 (ASPARTATE KINASE 1); aspartate kinase | chr5:4249438-4252836 FORWARD
chrC06:19602985-19606044	BnaC06g16700D	89.3683	23.8014	-1.90872	5e-05	0.000954157	AT3G58610	ketol-acid reductoisomerase	13.1.4.1.2	amino acid metabolism.synthesis.branched chain group.common.ketol-acid reductoisomerase	ketol-acid reductoisomerase | chr3:21671433-21674841 FORWARD
chrA01:12242975-12244934	BnaA01g20380D	57.6872	16.267	-1.8263	0.00025	0.00351612	AT3G48560	chlorsulfuron/imidazolinone resistant 1	13.1.4.1.1	amino acid metabolism.synthesis.branched chain group.common.acetolactate synthase	Symbols: CSR1, ALS, AHAS, TZP5, IMR1 | CSR1 (CHLORSULFURON/IMIDAZOLINONE RESISTANT 1); acetolactate synthase/ pyruvate decarboxylase | chr3:18001312-18003581 REVERSE
chrA08:10296384-10298687	BnaA08g11320D	57.8268	16.3342	-1.82385	0.0001	0.00170967	AT4G34200	D-3-phosphoglycerate dehydrogenase	13.1.5.1.1	amino acid metabolism.synthesis.serine-glycine-cysteine group.serine.phosphoglycerate dehydrogenase	Symbols: EDA9 | EDA9 (embryo sac development arrest 9); ATP binding | chr4:16373819-16376622 REVERSE
chrA03:24087908-24090755	BnaA03g46970D	10.601	3.12187	-1.76371	0.01375	0.0607339	AT4G24830	arginosuccinate synthase family	13.1.2.3.22	amino acid metabolism.synthesis.glutamate family.arginine.arginosuccinate synthase	arginosuccinate synthase family | chr4:12792873-12795974 REVERSE
chrC01_random:3112243-3114516	BnaC01g43540D	21.7252	6.45605	-1.75065	0.00345	0.0250836	AT3G23810	S-adenosyl-l-homocysteine (SAH) hydrolase 2	13.2.3.4	amino acid metabolism.degradation.aspartate family.methionine	Symbols: SAHH2, ATSAHH2 | SAHH2 (S-ADENOSYL-L-HOMOCYSTEINE (SAH) HYDROLASE 2); adenosylhomocysteinase/ binding / catalytic | chr3:8587664-8589713 REVERSE
chrA09:3551115-3552887	BnaA09g07180D	36.1514	10.9018	-1.72949	0.0073	0.0410772	AT5G65720	nitrogen fixation S (NIFS)-like 1	13.1.5.3	amino acid metabolism.synthesis.serine-glycine-cysteine group.cysteine	Symbols: ATNIFS1, NIFS1, NFS1, ATNFS1 | NFS1; ATP binding / cysteine desulfurase/ transaminase | chr5:26296253-26298072 FORWARD
chrC09:45869704-45871838	BnaC09g45590D	6.96879	2.1927	-1.6682	0.04125	0.124012	AT5G10920	L-Aspartase-like family protein	13.1.2.3.23	amino acid metabolism.synthesis.glutamate family.arginine.argininosuccinate lyase	argininosuccinate lyase, putative / arginosuccinase, putative | chr5:3441752-3444142 FORWARD
chrA03:1370366-1373548	BnaA03g02840D	12.1224	3.98384	-1.60545	0.0096	0.0488272	AT5G10240	asparagine synthetase 3	13.1.3.1.1	amino acid metabolism.synthesis.aspartate family.asparagine.asparagine synthetase	Symbols: ASN3 | ASN3 (ASPARAGINE SYNTHETASE 3); asparagine synthase (glutamine-hydrolyzing) | chr5:3212689-3216466 REVERSE
chrC03:21019196-21022657	BnaC03g34680D	5.85395	1.94356	-1.59071	0.0381	0.117319	AT3G06350	dehydroquinate dehydratase, putative / shikimate dehydrogenase, putative	13.1.6.1.10	amino acid metabolism.synthesis.aromatic aa.chorismate.dehydroquinate/shikimate dehydrogenase	Symbols: EMB3004, MEE32 | MEE32 (MATERNAL EFFECT EMBRYO ARREST 32); 3-dehydroquinate dehydratase/ NADP or NADPH binding / binding / catalytic/ shikimate 5-dehydrogenase | chr3:1924310-1927759 REVERSE
chrC03:3014587-3018102	BnaC03g06220D	6.88854	2.3503	-1.55135	0.0324	0.104248	AT5G14060	Aspartate kinase family protein	13.1.3.6.1.1	amino acid metabolism.synthesis.aspartate family.misc.homoserine.aspartate kinase	Symbols: CARAB-AK-LYS | CARAB-AK-LYS; amino acid binding / aspartate kinase | chr5:4535401-4539193 FORWARD
chrC08:19968044-19970317	BnaC08g15610D	11.9799	4.12748	-1.53729	0.0255	0.0887627	AT1G12420	ACT domain repeat 8	13.99	amino acid metabolism.misc	Symbols: ACR8 | ACR8; amino acid binding | chr1:4226362-4229138 REVERSE
chrA01:7199199-7202018	BnaA01g14190D	18.5889	6.64729	-1.48361	0.005	0.0318052	AT4G24830	arginosuccinate synthase family	13.1.2.3.22	amino acid metabolism.synthesis.glutamate family.arginine.arginosuccinate synthase	arginosuccinate synthase family | chr4:12792873-12795974 REVERSE
chrA09:178567-180785	BnaA09g00390D	107.178	38.8707	-1.46325	0.00115	0.0114342	AT4G01850	S-adenosylmethionine synthetase 2	13.1.3.4.11	amino acid metabolism.synthesis.aspartate family.methionine.S-adenosylmethionine synthetase	Symbols: SAM-2, MAT2 | SAM-2 (S-ADENOSYLMETHIONINE SYNTHETASE 2); copper ion binding / methionine adenosyltransferase | chr4:796097-798286 REVERSE
chrC03:56246284-56249334	BnaC03g66430D	51.8002	19.0808	-1.44083	0.00145	0.0135617	AT4G33680	Pyridoxal phosphate (PLP)-dependent transferases superfamily protein	13.1.3.5.3	amino acid metabolism.synthesis.aspartate family.lysine.LL-diaminopimelic acid aminotransferase	Symbols: AGD2 | AGD2 (ABERRANT GROWTH AND DEATH 2); L,L-diaminopimelate aminotransferase/ transaminase | chr4:16171694-16174686 REVERSE
chrC07:32140773-32142918	BnaC07g26120D	18.2585	6.80626	-1.42363	0.02195	0.0811705	AT3G30775	Methylenetetrahydrofolate reductase family protein	13.2.2.2	amino acid metabolism.degradation.glutamate family.proline	Symbols: ERD5, PRODH, AT-POX, ATPOX, ATPDH, PRO1 | ERD5 (EARLY RESPONSIVE TO DEHYDRATION 5); proline dehydrogenase | chr3:12448636-12451248 REVERSE
chrA08:17205327-17208168	BnaA08g24740D	7.07613	2.68999	-1.39536	0.04685	0.135874	AT1G12420	ACT domain repeat 8	13.99	amino acid metabolism.misc	Symbols: ACR8 | ACR8; amino acid binding | chr1:4226362-4229138 REVERSE
chrA03:1722307-1724935	BnaA03g03620D	31.1118	11.8633	-1.39095	0.00385	0.0268767	AT5G11880	Pyridoxal-dependent decarboxylase family protein	13.1.3.5.5	amino acid metabolism.synthesis.aspartate family.lysine.diaminopimelate decarboxylase	diaminopimelate decarboxylase, putative / DAP carboxylase, putative | chr5:3827526-3829986 REVERSE
chrA10:14764934-14767065	BnaA10g21480D	18.0244	7.0258	-1.35922	0.01235	0.0562528	AT5G10920	L-Aspartase-like family protein	13.1.2.3.23	amino acid metabolism.synthesis.glutamate family.arginine.argininosuccinate lyase	argininosuccinate lyase, putative / arginosuccinase, putative | chr5:3441752-3444142 FORWARD
chrA02:12195874-12198224	BnaA02g19640D	35.3398	14.268	-1.3085	0.0061	0.0361052	AT1G80560	isopropylmalate dehydrogenase 2	13.1.4.4.3	amino acid metabolism.synthesis.branched chain group.leucine specific.3-isopropylmalate dehydrogenase	3-isopropylmalate dehydrogenase, chloroplast, putative | chr1:30287763-30290298 FORWARD
chrA09:8669296-8676675	BnaA09g14970D	39.3461	16.7642	-1.23083	0.0095	0.0488272	AT1G58080	ATP phosphoribosyl transferase 1	13.1.7.1	amino acid metabolism.synthesis.histidine.ATP phosphoribosyl transferase	Symbols: ATATP-PRT1, HISN1A | ATATP-PRT1 (ATP PHOSPHORIBOSYL TRANSFERASE 1); ATP phosphoribosyltransferase | chr1:21504314-21507540 REVERSE
chrA09:8669296-8676675	BnaA09g14970D	39.3461	16.7642	-1.23083	0.0095	0.0488272	AT1G58080	ATP phosphoribosyl transferase 1	13.1.7.1	amino acid metabolism.synthesis.histidine.ATP phosphoribosyl transferase	Symbols: ATATP-PRT1, HISN1A | ATATP-PRT1 (ATP PHOSPHORIBOSYL TRANSFERASE 1); ATP phosphoribosyltransferase | chr1:21504314-21507540 REVERSE
chrC04:7899467-7904370	BnaC04g10280D	21.3689	9.2363	-1.21012	0.00995	0.049914	AT2G35035	urease accessory protein D	13.2.2.3	amino acid metabolism.degradation.glutamate family.arginine	Symbols: URED | URED (urease accessory protein D); nickel ion binding | chr2:14763382-14765045 REVERSE
chrC04:7899467-7904370	BnaC04g10280D	21.3689	9.2363	-1.21012	0.00995	0.049914	AT2G35035	urease accessory protein D	13.2.2.3	amino acid metabolism.degradation.glutamate family.arginine	Symbols: URED | URED (urease accessory protein D); nickel ion binding | chr2:14763382-14765045 REVERSE
chrA10:12664393-12668834	BnaA10g16880D	16.5621	7.57266	-1.12901	0.0157	0.0657374	AT5G17920	Cobalamin-independent synthase family protein	13.1.3.4	amino acid metabolism.synthesis.aspartate family.methionine	Symbols: ATCIMS, ATMETS, ATMS1 | ATMS1; 5-methyltetrahydropteroyltriglutamate-homocysteine S-methyltransferase/ copper ion binding / methionine synthase | chr5:5935038-5939487 FORWARD
chrA10:12061860-12065578	BnaA10g15590D	65.2716	29.9991	-1.12154	0.01135	0.053919	AT5G19550	aspartate aminotransferase 2	13.1.1.2.1	amino acid metabolism.synthesis.central amino acid metabolism.aspartate.aspartate aminotransferase	Symbols: ASP2, AAT2 | ASP2 (ASPARTATE AMINOTRANSFERASE 2); L-aspartate:2-oxoglutarate aminotransferase | chr5:6598017-6601819 FORWARD
chrC08_random:1008654-1010967	BnaC08g46780D	116.765	56.8409	-1.0386	0.0184	0.0731416	AT4G13940	S-adenosyl-L-homocysteine hydrolase	13.2.3.4	amino acid metabolism.degradation.aspartate family.methionine	Symbols: HOG1, EMB1395, SAHH1, MEE58, ATSAHH1 | MEE58 (MATERNAL EFFECT EMBRYO ARREST 58); adenosylhomocysteinase/ copper ion binding | chr4:8054862-8057139 FORWARD
chrA01:10353907-10356549	BnaA01g18880D	22.5053	43.0676	0.936335	0.0422	0.126067	AT4G14880	O-acetylserine (thiol) lyase (OAS-TL) isoform A1	13.1.5.3.1	amino acid metabolism.synthesis.serine-glycine-cysteine group.cysteine.OASTL	Symbols: OASA1, CYTACS1 | OASA1 (O-ACETYLSERINE (THIOL) LYASE (OAS-TL) ISOFORM A1); cysteine synthase | chr4:8517960-8520469 REVERSE
chrA02:24780483-24783729	BnaA02g34880D	11.1946	21.6798	0.953541	0.0486	0.139231	AT5G65940	beta-hydroxyisobutyryl-CoA hydrolase 1	13.2.6.3	amino acid metabolism.degradation.aromatic aa.tryptophan	Symbols: CHY1 | CHY1 (BETA-HYDROXYISOBUTYRYL-COA HYDROLASE 1); 3-hydroxyisobutyryl-CoA hydrolase | chr5:26376610-26379235 REVERSE
chrA10:8121004-8123179	BnaA10g09090D	8.05721	16.1471	1.00292	0.0491	0.140234	AT5G54810	tryptophan synthase beta-subunit 1	13.1.6.5.5	amino acid metabolism.synthesis.aromatic aa.tryptophan.tryptophan synthase	Symbols: TSB1, TRPB, TRP2, ATTSB1 | TSB1 (TRYPTOPHAN SYNTHASE BETA-SUBUNIT 1); tryptophan synthase | chr5:22264594-22266785 REVERSE
chrC05:11418880-11421658	BnaC05g17710D	10.2126	21.4795	1.07261	0.0269	0.092326	AT1G22410	Class-II DAHP synthetase family protein	13.1.6.1.1	amino acid metabolism.synthesis.aromatic aa.chorismate.3-deoxy-D-arabino-heptulosonate 7-phosphate synthase	2-dehydro-3-deoxyphosphoheptonate aldolase, putative / 3-deoxy-D-arabino-heptulosonate 7-phosphate synthase, putative / DAHP synthetase, putative | chr1:7912046-7915003 FORWARD
chrC06:28714415-28718786	BnaC06g27330D	118.039	249.325	1.07876	0.0223	0.0821167	AT1G65960	glutamate decarboxylase 2	13.1.1.1.1	amino acid metabolism.synthesis.central amino acid metabolism.GABA.Glutamate decarboxylase	Symbols: GAD2 | GAD2 (GLUTAMATE DECARBOXYLASE 2); calmodulin binding / glutamate decarboxylase | chr1:24552003-24557730 FORWARD
chrC03:44204806-44214418	BnaC03g55290D	17.9541	38.1825	1.0886	0.0276	0.0941114	AT3G45300	isovaleryl-CoA-dehydrogenase	13.2.4.4	amino acid metabolism.degradation.branched-chain group.leucine	Symbols: IVD, ATIVD | IVD (ISOVALERYL-COA-DEHYDROGENASE); ATP binding / isovaleryl-CoA dehydrogenase | chr3:16620203-16625048 REVERSE
chrCnn_random:12146964-12151481	BnaCnng13360D	4.62845	9.92481	1.10051	0.02145	0.0799467	AT5G65780	branched-chain amino acid aminotransferase 5 / branched-chain amino acid transaminase 5 (BCAT5)	13.1.4.1.4	amino acid metabolism.synthesis.branched chain group.common.branched-chain amino acid aminotransferase	Symbols: ATBCAT-5 | ATBCAT-5; branched-chain-amino-acid transaminase/ catalytic | chr5:26315390-26318812 FORWARD
chrA09:22835097-22837817	BnaA09g30660D	15.7524	33.9958	1.10979	0.0155	0.0657374	AT1G22410	Class-II DAHP synthetase family protein	13.1.6.1.1	amino acid metabolism.synthesis.aromatic aa.chorismate.3-deoxy-D-arabino-heptulosonate 7-phosphate synthase	2-dehydro-3-deoxyphosphoheptonate aldolase, putative / 3-deoxy-D-arabino-heptulosonate 7-phosphate synthase, putative / DAHP synthetase, putative | chr1:7912046-7915003 FORWARD
chrC09:34285761-34287977	BnaC09g31260D	9.49377	20.7724	1.12962	0.0266	0.0916007	AT5G54810	tryptophan synthase beta-subunit 1	13.1.6.5.5	amino acid metabolism.synthesis.aromatic aa.tryptophan.tryptophan synthase	Symbols: TSB1, TRPB, TRP2, ATTSB1 | TSB1 (TRYPTOPHAN SYNTHASE BETA-SUBUNIT 1); tryptophan synthase | chr5:22264594-22266785 REVERSE
chrA07:342701-345035	BnaA07g00460D	16.6934	36.658	1.13486	0.01695	0.0687564	AT2G20610	Tyrosine transaminase family protein	13.2.6.2	amino acid metabolism.degradation.aromatic aa.tyrosine	Symbols: SUR1, HLS3, RTY, ALF1, RTY1 | SUR1 (SUPERROOT 1); S-alkylthiohydroximate lyase/ carbon-sulfur lyase/ transaminase | chr2:8877960-8880388 REVERSE
chrC05:42193323-42195947	BnaC05g46930D	13.1057	28.7984	1.13579	0.02305	0.0841601	AT3G04940	cysteine synthase D1	13.1.5.3.1	amino acid metabolism.synthesis.serine-glycine-cysteine group.cysteine.OASTL	Symbols: ATCYSD1, CYSD1 | CYSD1 (CYSTEINE SYNTHASE D1); cysteine synthase | chr3:1365165-1367759 FORWARD
chrC08:27921248-27925736	BnaC08g26550D	8.35222	18.5806	1.15356	0.0154	0.0657374	AT3G55610	delta 1-pyrroline-5-carboxylate synthase 2	13.1.2.2.1	amino acid metabolism.synthesis.glutamate family.proline.delta 1-pyrroline-5-carboxylate synthetase	Symbols: P5CS2 | P5CS2 (DELTA 1-PYRROLINE-5-CARBOXYLATE SYNTHASE 2); catalytic/ glutamate 5-kinase/ glutamate-5-semialdehyde dehydrogenase/ oxidoreductase | chr3:20624020-20629093 REVERSE
chrC03:3170267-3171948	BnaC03g06620D	10.1935	22.7511	1.15829	0.04675	0.135684	AT5G14800	pyrroline-5- carboxylate (P5C) reductase	13.2.2.3	amino acid metabolism.degradation.glutamate family.arginine	Symbols: P5CR, AT-P5R, AT-P5C1, EMB2772 | P5CR (PYRROLINE-5- CARBOXYLATE (P5C) REDUCTASE); pyrroline-5-carboxylate reductase | chr5:4785960-4787839 REVERSE
chrC01:2585127-2591515	BnaC01g05030D	2.81695	6.33192	1.16851	0.02695	0.0924491	AT4G33150	lysine-ketoglutarate reductase/saccharopine dehydrogenase bifunctional enzyme	13.2.3.5	amino acid metabolism.degradation.aspartate family.lysine	lysine-ketoglutarate reductase/saccharopine dehydrogenase bifunctional enzyme | chr4:15985189-15991536 REVERSE
chrC08:14411473-14412491	BnaC08g09570D	37.1012	85.8947	1.2111	0.00785	0.043474	AT4G14440	3-hydroxyacyl-CoA dehydratase 1	13.2.6.3	amino acid metabolism.degradation.aromatic aa.tryptophan	Symbols: ATECI3, ECI3, HCD1 | HCD1 (3-HYDROXYACYL-COA DEHYDRATASE 1); carnitine racemase/ catalytic/ dodecenoyl-CoA delta-isomerase | chr4:8306745-8307753 REVERSE
chrA03:10749039-10751585	BnaA03g22610D	5.49695	12.8819	1.22865	0.03335	0.106502	AT2G26800	Aldolase superfamily protein	13.2.4.4	amino acid metabolism.degradation.branched-chain group.leucine	hydroxymethylglutaryl-CoA lyase, putative / 3-hydroxy-3-methylglutarate-CoA lyase, putative / HMG-CoA lyase, putative | chr2:11429022-11432732 REVERSE
chrA06:23721725-23724282	BnaA06g36140D	9.34962	22.0954	1.24077	0.01545	0.0657374	AT5G46180	ornithine-delta-aminotransferase	13.2.2.3	amino acid metabolism.degradation.glutamate family.arginine	Symbols: DELTA-OAT | delta-OAT; ornithine-oxo-acid transaminase | chr5:18718475-18721375 REVERSE
chrC07:42813645-42816804	BnaC07g44110D	9.12237	22.108	1.27709	0.00805	0.0443128	AT4G33150	lysine-ketoglutarate reductase/saccharopine dehydrogenase bifunctional enzyme	13.2.3.5	amino acid metabolism.degradation.aspartate family.lysine	lysine-ketoglutarate reductase/saccharopine dehydrogenase bifunctional enzyme | chr4:15985189-15991536 REVERSE
chrA08:2430109-2433049	BnaA08g02980D	5.02216	12.2059	1.2812	0.0338	0.10751	AT1G48860	RNA 3'-terminal phosphate cyclase/enolpyruvate transferase, alpha/beta	13.1.6.1.6	amino acid metabolism.synthesis.aromatic aa.chorismate.5-enolpyruvylshikimate-3-phosphate synthase	3-phosphoshikimate 1-carboxyvinyltransferase, putative / 5-enolpyruvylshikimate-3-phosphate, putative / EPSP synthase, putative | chr1:18068707-18071466 REVERSE
chrA03:26991555-26994788	BnaA03g51850D	4.57366	11.3042	1.30544	0.028	0.0951036	AT4G31990	aspartate aminotransferase 5	13.1.1.2.1	amino acid metabolism.synthesis.central amino acid metabolism.aspartate.aspartate aminotransferase	Symbols: ASP5, AAT3, ATAAT1 | ASP5 (ASPARTATE AMINOTRANSFERASE 5); L-aspartate:2-oxoglutarate aminotransferase | chr4:15470761-15473853 REVERSE
chrC02:9157687-9159966	BnaC02g13840D	7.47219	18.6777	1.32171	0.02245	0.0825452	AT5G54080	homogentisate 1,2-dioxygenase	13.2.6.2	amino acid metabolism.degradation.aromatic aa.tyrosine	Symbols: HGO | HGO (HOMOGENTISATE 1,2-DIOXYGENASE); homogentisate 1,2-dioxygenase | chr5:21945869-21948285 FORWARD
chrC04:43897790-43901141	BnaC04g43560D	5.30617	13.3625	1.33245	0.0211	0.0789495	AT2G33150	peroxisomal 3-ketoacyl-CoA thiolase 3	13.2.4.1	amino acid metabolism.degradation.branched-chain group.shared	Symbols: PKT3, PED1, KAT2 | PKT3 (PEROXISOMAL 3-KETOACYL-COA THIOLASE 3); acetyl-CoA C-acyltransferase | chr2:14047478-14051140 REVERSE
chrA02:20103381-20105708	BnaA02g27260D	6.84506	17.3518	1.34195	0.0141	0.0617863	AT2G03730	ACT domain repeat 5	13.99	amino acid metabolism.misc	Symbols: ACR5 | ACR5; amino acid binding | chr2:1137635-1140186 REVERSE
chrA01:12799439-12802002	BnaA01g20890D	10.7764	28.0212	1.37864	0.0058	0.0351402	AT3G49680	branched-chain aminotransferase 3	13.1.4.1.4	amino acid metabolism.synthesis.branched chain group.common.branched-chain amino acid aminotransferase	Symbols: ATBCAT-3, BCAT3 | BCAT3 (BRANCHED-CHAIN AMINOTRANSFERASE 3); branched-chain-amino-acid transaminase/ catalytic | chr3:18422649-18425693 FORWARD
chrC05:5080896-5083774	BnaC05g09410D	38.766	100.992	1.38138	0.0017	0.015156	AT1G12420	ACT domain repeat 8	13.99	amino acid metabolism.misc	Symbols: ACR8 | ACR8; amino acid binding | chr1:4226362-4229138 REVERSE
chrC04:25520459-25523409	BnaC04g24570D	3.72549	10.0143	1.42655	0.02825	0.0956795	AT3G57050	cystathionine beta-lyase	13.1.3.4.2	amino acid metabolism.synthesis.aspartate family.methionine.cystathionine beta-lyase	Symbols: CBL | CBL (cystathionine beta-lyase); cystathionine beta-lyase | chr3:21111700-21114662 REVERSE
chrC06:22058697-22061667	BnaC06g19960D	6.82878	18.5101	1.43862	0.0118	0.055506	AT1G79230	mercaptopyruvate sulfurtransferase 1	13.2.5.3	amino acid metabolism.degradation.serine-glycine-cysteine group.cysteine	Symbols: ST1, ATMST1, MST1, ATRDH1, STR1 | MST1 (MERCAPTOPYRUVATE SULFURTRANSFERASE 1); 3-mercaptopyruvate sulfurtransferase/ sulfurtransferase/ thiosulfate sulfurtransferase | chr1:29800693-29803939 FORWARD
chrC07:25588373-25590946	BnaC07g18960D	7.73879	21.194	1.45347	0.00835	0.0455934	AT5G46180	ornithine-delta-aminotransferase	13.2.2.3	amino acid metabolism.degradation.glutamate family.arginine	Symbols: DELTA-OAT | delta-OAT; ornithine-oxo-acid transaminase | chr5:18718475-18721375 REVERSE
chrC02_random:876931-888268	BnaC02g45100D	6.51499	18.1486	1.47802	0.0093	0.0483206	AT5G65940	beta-hydroxyisobutyryl-CoA hydrolase 1	13.2.6.3	amino acid metabolism.degradation.aromatic aa.tryptophan	Symbols: CHY1 | CHY1 (BETA-HYDROXYISOBUTYRYL-COA HYDROLASE 1); 3-hydroxyisobutyryl-CoA hydrolase | chr5:26376610-26379235 REVERSE
chrC01:10218670-10221070	BnaC01g15060D	3.17954	8.90767	1.48623	0.04685	0.135874	AT4G23600	Tyrosine transaminase family protein	13.1.6.2	amino acid metabolism.synthesis.aromatic aa.phenylalanine and tyrosine	Symbols: CORI3, JR2 | CORI3 (CORONATINE INDUCED 1); cystathionine beta-lyase/ transaminase | chr4:12310619-12313212 FORWARD
chrC03:34994565-34997336	BnaC03g50430D	4.36666	12.2985	1.49388	0.0236	0.0857455	AT5G63890	histidinol dehydrogenase	13.1.7.8	amino acid metabolism.synthesis.histidine.histidinol dehydrogenase	Symbols: ATHDH | ATHDH (HISTIDINOL DEHYDROGENASE); histidinol dehydrogenase | chr5:25565431-25568206 REVERSE
chrA09:4048999-4057194	BnaA09g08290D	6.46228	18.226	1.49588	0.0194	0.0759932	AT2G13360	alanine:glyoxylate aminotransferase	13.1.1.3.11	amino acid metabolism.synthesis.central amino acid metabolism.alanine.alanine-glyoxylate aminotransferase	Symbols: AGT, AGT1 | AGT (ALANINE:GLYOXYLATE AMINOTRANSFERASE); alanine-glyoxylate transaminase/ serine-glyoxylate transaminase/ serine-pyruvate transaminase | chr2:5539240-5541358 REVERSE
chrCnn_random:46833086-46836145	BnaCnng47410D	4.52081	12.9168	1.5146	0.0141	0.0617863	AT1G21400	Thiamin diphosphate-binding fold (THDP-binding) superfamily protein	13.2.4.1	amino acid metabolism.degradation.branched-chain group.shared	2-oxoisovalerate dehydrogenase, putative / 3-methyl-2-oxobutanoate dehydrogenase, putative / branched-chain alpha-keto acid dehydrogenase E1 alpha subunit, putative | chr1:7493426-7496710 FORWARD
chrA07:16397050-16401284	BnaA07g21080D	8.87663	25.5388	1.52461	0.00935	0.048529	AT1G76990	ACT domain repeat 3	13.99	amino acid metabolism.misc	Symbols: ACR3 | ACR3; amino acid binding | chr1:28932162-28935539 FORWARD
chrA07:16009356-16012373	BnaA07g20420D	3.55739	10.4521	1.5549	0.026	0.0900083	AT1G79230	mercaptopyruvate sulfurtransferase 1	13.2.5.3	amino acid metabolism.degradation.serine-glycine-cysteine group.cysteine	Symbols: ST1, ATMST1, MST1, ATRDH1, STR1 | MST1 (MERCAPTOPYRUVATE SULFURTRANSFERASE 1); 3-mercaptopyruvate sulfurtransferase/ sulfurtransferase/ thiosulfate sulfurtransferase | chr1:29800693-29803939 FORWARD
chrC03:20427859-20432521	BnaC03g33530D	2.91892	8.69775	1.57521	0.01775	0.0712286	AT3G03780	methionine synthase 2	13.1.3.4.3	amino acid metabolism.synthesis.aspartate family.methionine.methionine synthase	Symbols: ATMS2 | AtMS2; 5-methyltetrahydropteroyltriglutamate-homocysteine S-methyltransferase/ methionine synthase | chr3:957235-960980 FORWARD
chrA08:16516196-16520512	BnaA08g22970D	8.14092	24.8921	1.61242	0.0015	0.0138739	AT1G17745	D-3-phosphoglycerate dehydrogenase	13.1.5.1.1	amino acid metabolism.synthesis.serine-glycine-cysteine group.serine.phosphoglycerate dehydrogenase	Symbols: PGDH | PGDH (3-PHOSPHOGLYCERATE DEHYDROGENASE); phosphoglycerate dehydrogenase | chr1:6100964-6105265 FORWARD
chrC03:2339082-2342038	BnaC03g04830D	12.1026	37.9817	1.64999	0.00045	0.00562737	AT5G11520	aspartate aminotransferase 3	13.1.1.2.1	amino acid metabolism.synthesis.central amino acid metabolism.aspartate.aspartate aminotransferase	Symbols: ASP3, YLS4 | ASP3 (ASPARTATE AMINOTRANSFERASE 3); L-aspartate:2-oxoglutarate aminotransferase | chr5:3685089-3687764 REVERSE
chrC05:38529106-38537266	BnaC05g40290D	5.61785	17.6933	1.65511	0.0002	0.0029783	AT3G13110	serine acetyltransferase 2;2	13.1.5.3.2	amino acid metabolism.synthesis.serine-glycine-cysteine group.cysteine.SAT	Symbols: ATSERAT2;2, SAT-1, SAT-A, SAT3, SAT-M | ATSERAT2;2 (SERINE ACETYLTRANSFERASE 2;2); serine O-acetyltransferase | chr3:4214617-4216302 REVERSE
chrA03_random:1371587-1374065	BnaA03g57920D	5.86112	18.6397	1.66913	0.00875	0.0466358	AT2G04400	Aldolase-type TIM barrel family protein	13.1.6.5.4	amino acid metabolism.synthesis.aromatic aa.tryptophan.indole-3-glycerol phosphate synthase	indole-3-glycerol phosphate synthase (IGPS) | chr2:1531148-1533737 FORWARD
chrA09:18380707-18385199	BnaA09g25320D	1.46602	4.81404	1.71534	0.02665	0.0917487	AT1G31230	aspartate kinase-homoserine dehydrogenase i	13.1.3.6.1.1	amino acid metabolism.synthesis.aspartate family.misc.homoserine.aspartate kinase	Symbols: AK-HSDH I, AK-HSDH | AK-HSDH I (ASPARTATE KINASE-HOMOSERINE DEHYDROGENASE I); aspartate kinase/ homoserine dehydrogenase | chr1:11158618-11163274 REVERSE
chrA02:22042463-22045797	BnaA02g30470D	2.01876	6.74883	1.74117	0.0194	0.0759932	AT5G48880	peroxisomal 3-keto-acyl-CoA thiolase 2	13.2.4.5	amino acid metabolism.degradation.branched chain group.isoleucine	Symbols: PKT2, KAT5 | PKT2 (PEROXISOMAL 3-KETO-ACYL-COA THIOLASE 2); acetyl-CoA C-acyltransferase/ catalytic | chr5:19814395-19817204 REVERSE
chrC02:20182981-20185461	BnaC02g23160D	2.57385	8.68402	1.75444	0.02785	0.094717	AT1G80360	Pyridoxal phosphate (PLP)-dependent transferases superfamily protein	13.1.6.2	amino acid metabolism.synthesis.aromatic aa.phenylalanine and tyrosine	aminotransferase class I and II family protein | chr1:30208499-30210803 REVERSE
chrC04:3982855-3987414	BnaC04g05620D	2.95764	10.1274	1.77575	0.00685	0.0393114	AT2G39800	delta1-pyrroline-5-carboxylate synthase 1	13.1.2.2.1	amino acid metabolism.synthesis.glutamate family.proline.delta 1-pyrroline-5-carboxylate synthetase	Symbols: P5CS1, ATP5CS | P5CS1 (DELTA1-PYRROLINE-5-CARBOXYLATE SYNTHASE 1); delta1-pyrroline-5-carboxylate synthetase | chr2:16598164-16603319 REVERSE
chrC03_random:5722541-5725422	BnaC03g77160D	8.88652	30.608	1.78422	0.0007	0.00792781	AT4G34030	3-methylcrotonyl-CoA carboxylase	13.2.4.4	amino acid metabolism.degradation.branched-chain group.leucine	Symbols: MCCB | MCCB (3-METHYLCROTONYL-COA CARBOXYLASE); biotin carboxylase/ methylcrotonoyl-CoA carboxylase | chr4:16301179-16304099 FORWARD
chrA02:12262460-12265007	BnaA02g19790D	5.99952	20.8537	1.79739	0.00135	0.0128188	AT1G80360	Pyridoxal phosphate (PLP)-dependent transferases superfamily protein	13.1.6.2	amino acid metabolism.synthesis.aromatic aa.phenylalanine and tyrosine	aminotransferase class I and II family protein | chr1:30208499-30210803 REVERSE
chrA02:4954480-4960591	BnaA02g09890D	5.35604	18.706	1.80427	0.0176	0.0707497	AT5G54080	homogentisate 1,2-dioxygenase	13.2.6.2	amino acid metabolism.degradation.aromatic aa.tyrosine	Symbols: HGO | HGO (HOMOGENTISATE 1,2-DIOXYGENASE); homogentisate 1,2-dioxygenase | chr5:21945869-21948285 FORWARD
chrA06:14065198-14068625	BnaA06g20540D	2.68364	9.49336	1.82273	0.00755	0.0421516	AT3G47340	glutamine-dependent asparagine synthase 1	13.1.3.1.1	amino acid metabolism.synthesis.aspartate family.asparagine.asparagine synthetase	Symbols: ASN1, DIN6, AT-ASN1 | ASN1 (GLUTAMINE-DEPENDENT ASPARAGINE SYNTHASE 1); asparagine synthase (glutamine-hydrolyzing) | chr3:17437884-17441243 REVERSE
chrC09:17377298-17380466	BnaC09g20370D	3.63636	12.9473	1.83208	0.00735	0.0412934	AT5G47720	Thiolase family protein	13.2.4.5	amino acid metabolism.degradation.branched chain group.isoleucine	acetyl-CoA C-acyltransferase, putative / 3-ketoacyl-CoA thiolase, putative | chr5:19331547-19334277 FORWARD
chrC03:29544687-29547133	BnaC03g44420D	7.03343	25.1191	1.83649	0.00305	0.0231935	AT2G04400	Aldolase-type TIM barrel family protein	13.1.6.5.4	amino acid metabolism.synthesis.aromatic aa.tryptophan.indole-3-glycerol phosphate synthase	indole-3-glycerol phosphate synthase (IGPS) | chr2:1531148-1533737 FORWARD
chrC06:23232006-23235564	BnaC06g21200D	4.14451	14.8225	1.83851	0.00515	0.032517	AT1G76990	ACT domain repeat 3	13.99	amino acid metabolism.misc	Symbols: ACR3 | ACR3; amino acid binding | chr1:28932162-28935539 FORWARD
chrC06:27864349-27867046	BnaC06g26170D	1.68286	6.04972	1.84595	0.04605	0.134218	AT1G68010	hydroxypyruvate reductase	13.2.5.2	amino acid metabolism.degradation.serine-glycine-cysteine group.glycine	Symbols: HPR | HPR; glycerate dehydrogenase/ poly(U) binding | chr1:25493218-25495988 FORWARD
chrC03:9470364-9473709	BnaC03g18470D	6.57844	25.214	1.93841	0.0011	0.0110631	AT2G33150	peroxisomal 3-ketoacyl-CoA thiolase 3	13.2.4.1	amino acid metabolism.degradation.branched-chain group.shared	Symbols: PKT3, PED1, KAT2 | PKT3 (PEROXISOMAL 3-KETOACYL-COA THIOLASE 3); acetyl-CoA C-acyltransferase | chr2:14047478-14051140 REVERSE
chrA03:7095586-7098861	BnaA03g15290D	9.04601	35.3062	1.96457	0.0003	0.00407481	AT2G33150	peroxisomal 3-ketoacyl-CoA thiolase 3	13.2.4.1	amino acid metabolism.degradation.branched-chain group.shared	Symbols: PKT3, PED1, KAT2 | PKT3 (PEROXISOMAL 3-KETOACYL-COA THIOLASE 3); acetyl-CoA C-acyltransferase | chr2:14047478-14051140 REVERSE
chrC08:27135192-27137241	BnaC08g25400D	6.44517	26.3079	2.02921	0.0024	0.0193449	AT3G54640	tryptophan synthase alpha chain	13.1.6.5.5	amino acid metabolism.synthesis.aromatic aa.tryptophan.tryptophan synthase	Symbols: TSA1, TRP3 | TSA1 (TRYPTOPHAN SYNTHASE ALPHA CHAIN); tryptophan synthase | chr3:20223148-20225523 REVERSE
chrC03:16673142-16675259	BnaC03g28300D	2.47432	10.1147	2.03135	0.02155	0.080228	AT4G08900	arginase	13.2.2.3	amino acid metabolism.degradation.glutamate family.arginine	arginase | chr4:5703347-5705346 FORWARD
chrA09:11456932-11459727	BnaA09g18440D	3.02916	12.4701	2.04149	0.00855	0.0458312	AT5G47720	Thiolase family protein	13.2.4.5	amino acid metabolism.degradation.branched chain group.isoleucine	acetyl-CoA C-acyltransferase, putative / 3-ketoacyl-CoA thiolase, putative | chr5:19331547-19334277 FORWARD
chrA03:26458135-26460663	BnaA03g50990D	2.17577	9.29947	2.09562	0.0175	0.070521	AT4G34200	D-3-phosphoglycerate dehydrogenase	13.1.5.1.1	amino acid metabolism.synthesis.serine-glycine-cysteine group.serine.phosphoglycerate dehydrogenase	Symbols: EDA9 | EDA9 (embryo sac development arrest 9); ATP binding | chr4:16373819-16376622 REVERSE
chrA06:15404613-15408127	BnaA06g22040D	3.5259	15.2066	2.10863	0.00145	0.0135617	AT5G62530	aldehyde dehydrogenase 12A1	13.2.2.2	amino acid metabolism.degradation.glutamate family.proline	Symbols: ALDH12A1, ATP5CDH, P5CDH | ALDH12A1; 1-pyrroline-5-carboxylate dehydrogenase/ 3-chloroallyl aldehyde dehydrogenase | chr5:25099003-25103298 REVERSE
chrC03:1072060-1075072	BnaC03g02240D	2.94657	12.7529	2.11372	0.0036	0.0258439	AT5G05730	anthranilate synthase alpha subunit 1	13.1.6.5.1	amino acid metabolism.synthesis.aromatic aa.tryptophan.anthranilate synthase	Symbols: ASA1, TRP5, AMT1, WEI2 | ASA1 (ANTHRANILATE SYNTHASE ALPHA SUBUNIT 1); anthranilate synthase | chr5:1719557-1722903 REVERSE
chrA07:22850954-22854739	BnaA07g33230D	30.1471	133.097	2.14238	0.00255	0.0201607	AT1G76990	ACT domain repeat 3	13.99	amino acid metabolism.misc	Symbols: ACR3 | ACR3; amino acid binding | chr1:28932162-28935539 FORWARD
chrC02:37885773-37888125	BnaC02g35120D	2.68101	11.9635	2.15779	0.00795	0.0438854	AT2G03730	ACT domain repeat 5	13.99	amino acid metabolism.misc	Symbols: ACR5 | ACR5; amino acid binding | chr2:1137635-1140186 REVERSE
chrA06_random:1743197-1745709	BnaA06g39780D	2.55269	11.9707	2.22942	0.0086	0.0460301	AT2G03730	ACT domain repeat 5	13.99	amino acid metabolism.misc	Symbols: ACR5 | ACR5; amino acid binding | chr2:1137635-1140186 REVERSE
chrC04_random:3208758-3213254	BnaC04g55570D	6.22983	29.3549	2.23634	5e-05	0.000954157	AT3G55610	delta 1-pyrroline-5-carboxylate synthase 2	13.1.2.2.1	amino acid metabolism.synthesis.glutamate family.proline.delta 1-pyrroline-5-carboxylate synthetase	Symbols: P5CS2 | P5CS2 (DELTA 1-PYRROLINE-5-CARBOXYLATE SYNTHASE 2); catalytic/ glutamate 5-kinase/ glutamate-5-semialdehyde dehydrogenase/ oxidoreductase | chr3:20624020-20629093 REVERSE
chrA04:2353763-2358406	BnaA04g03460D	2.46905	11.6781	2.24178	0.00245	0.019607	AT3G55610	delta 1-pyrroline-5-carboxylate synthase 2	13.1.2.2.1	amino acid metabolism.synthesis.glutamate family.proline.delta 1-pyrroline-5-carboxylate synthetase	Symbols: P5CS2 | P5CS2 (DELTA 1-PYRROLINE-5-CARBOXYLATE SYNTHASE 2); catalytic/ glutamate 5-kinase/ glutamate-5-semialdehyde dehydrogenase/ oxidoreductase | chr3:20624020-20629093 REVERSE
chrA09:25255326-25257321	BnaA09g34470D	6.51695	31.0985	2.25458	0.0014	0.0132073	AT3G54640	tryptophan synthase alpha chain	13.1.6.5.5	amino acid metabolism.synthesis.aromatic aa.tryptophan.tryptophan synthase	Symbols: TSA1, TRP3 | TSA1 (TRYPTOPHAN SYNTHASE ALPHA CHAIN); tryptophan synthase | chr3:20223148-20225523 REVERSE
chrC08:19661433-19663838	BnaC08g15110D	1.50522	7.41561	2.30059	0.0411	0.123656	AT1G11860	Glycine cleavage T-protein family	13.2.5.2	amino acid metabolism.degradation.serine-glycine-cysteine group.glycine	aminomethyltransferase, putative | chr1:4001280-4003442 FORWARD
chrC08:21112581-21117180	BnaC08g17520D	1.31318	6.51096	2.3098	0.02735	0.09347	AT1G17745	D-3-phosphoglycerate dehydrogenase	13.1.5.1.1	amino acid metabolism.synthesis.serine-glycine-cysteine group.serine.phosphoglycerate dehydrogenase	Symbols: PGDH | PGDH (3-PHOSPHOGLYCERATE DEHYDROGENASE); phosphoglycerate dehydrogenase | chr1:6100964-6105265 FORWARD
chrC06:35658299-35662273	BnaC06g37790D	25.1239	128.026	2.34931	5e-05	0.000954157	AT1G76990	ACT domain repeat 3	13.99	amino acid metabolism.misc	Symbols: ACR3 | ACR3; amino acid binding | chr1:28932162-28935539 FORWARD
chrA06:4364267-4367003	BnaA06g08160D	8.41308	42.8884	2.34988	5e-05	0.000954157	AT1G12420	ACT domain repeat 8	13.99	amino acid metabolism.misc	Symbols: ACR8 | ACR8; amino acid binding | chr1:4226362-4229138 REVERSE
chrC07:44711531-44718750	BnaC07g47600D	6.14059	31.7642	2.37095	0.0054	0.0336089	AT4G38800	methylthioadenosine nucleosidase 1	13.1.3.4	amino acid metabolism.synthesis.aspartate family.methionine	Symbols: ATMTN1, ATMTAN1, MTN1, MTAN1 | ATMTN1; catalytic/ methylthioadenosine nucleosidase | chr4:18113161-18115133 REVERSE
chrA05:1928548-1932250	BnaA05g03520D	4.44746	23.5652	2.40561	0.00115	0.0114342	AT2G43750	O-acetylserine (thiol) lyase B	13.1.5.3.1	amino acid metabolism.synthesis.serine-glycine-cysteine group.cysteine.OASTL	Symbols: OASB, ACS1, CPACS1, ATCS-B | OASB (O-ACETYLSERINE (THIOL) LYASE B); cysteine synthase | chr2:18129411-18132552 REVERSE
chrAnn_random:7997052-7999742	BnaAnng07910D	1.89316	10.3126	2.44555	0.0114	0.0541042	AT3G30775	Methylenetetrahydrofolate reductase family protein	13.2.2.2	amino acid metabolism.degradation.glutamate family.proline	Symbols: ERD5, PRODH, AT-POX, ATPOX, ATPDH, PRO1 | ERD5 (EARLY RESPONSIVE TO DEHYDRATION 5); proline dehydrogenase | chr3:12448636-12451248 REVERSE
chrC03:11514334-11522746	BnaC03g21300D	1.07848	6.37621	2.5637	0.0228	0.083488	AT2G38400	alanine:glyoxylate aminotransferase 3	13.1.1.3.11	amino acid metabolism.synthesis.central amino acid metabolism.alanine.alanine-glyoxylate aminotransferase	Symbols: AGT3 | AGT3 (ALANINE:GLYOXYLATE AMINOTRANSFERASE 3); alanine-glyoxylate transaminase/ catalytic/ pyridoxal phosphate binding / transaminase | chr2:16083689-16086349 FORWARD
chrC04:42400864-42403870	BnaC04g41630D	7.64032	45.2894	2.56747	5e-05	0.000954157	AT2G30970	aspartate aminotransferase 1	13.1.1.2.1	amino acid metabolism.synthesis.central amino acid metabolism.aspartate.aspartate aminotransferase	Symbols: ASP1 | ASP1 (ASPARTATE AMINOTRANSFERASE 1); L-aspartate:2-oxoglutarate aminotransferase | chr2:13178849-13181931 FORWARD
chrC07:28935777-28938529	BnaC07g22520D	2.2981	13.6518	2.57058	0.0036	0.0258439	AT2G03730	ACT domain repeat 5	13.99	amino acid metabolism.misc	Symbols: ACR5 | ACR5; amino acid binding | chr2:1137635-1140186 REVERSE
chrC06:31277934-31279701	BnaC06g30540D	2.64577	16.0617	2.60186	0.0219	0.0811079	AT1G69370	chorismate mutase 3	13.1.6.2.1	amino acid metabolism.synthesis.aromatic aa.phenylalanine and tyrosine.chorismate mutase	Symbols: CM3, cm-3 | CM3 (chorismate mutase 3); chorismate mutase | chr1:26079956-26081727 FORWARD
chrA10:11083785-11085323	BnaA10g13820D	9.10602	57.0956	2.64849	5e-05	0.000954157	AT5G22630	arogenate dehydratase 5	13.1.6.3.1	amino acid metabolism.synthesis.aromatic aa.phenylalanine.arogenate dehydratase / prephenate dehydratase	Symbols: ADT5 | ADT5 (arogenate dehydratase 5); arogenate dehydratase/ prephenate dehydratase | chr5:7524342-7526160 FORWARD
chrA06:20877094-20884790	BnaA06g30990D	7.07284	45.5082	2.68577	0.0015	0.0138739	AT3G29200	chorismate mutase 1	13.1.6.2.1	amino acid metabolism.synthesis.aromatic aa.phenylalanine and tyrosine.chorismate mutase	Symbols: CM1, ATCM1 | CM1 (CHORISMATE MUTASE 1); L-ascorbate peroxidase/ chorismate mutase | chr3:11164393-11166416 REVERSE
chrCnn_random:12486638-12489129	BnaCnng13770D	2.12032	13.7288	2.69486	0.0098	0.0493761	AT2G21940	shikimate kinase 1	13.1.6.1.5	amino acid metabolism.synthesis.aromatic aa.chorismate.shikimate kinase	shikimate kinase, putative | chr2:9350716-9353231 FORWARD
chrC09:5427569-5430073	BnaC09g08540D	3.57346	23.7339	2.73155	0.00205	0.017384	AT2G13360	alanine:glyoxylate aminotransferase	13.1.1.3.11	amino acid metabolism.synthesis.central amino acid metabolism.alanine.alanine-glyoxylate aminotransferase	Symbols: AGT, AGT1 | AGT (ALANINE:GLYOXYLATE AMINOTRANSFERASE); alanine-glyoxylate transaminase/ serine-glyoxylate transaminase/ serine-pyruvate transaminase | chr2:5539240-5541358 REVERSE
chrC06:37018939-37021184	BnaC06g40420D	1.54306	10.2499	2.73174	0.03425	0.108511	AT1G80560	isopropylmalate dehydrogenase 2	13.1.4.4.3	amino acid metabolism.synthesis.branched chain group.leucine specific.3-isopropylmalate dehydrogenase	3-isopropylmalate dehydrogenase, chloroplast, putative | chr1:30287763-30290298 FORWARD
chrA03:1634558-1637504	BnaA03g03400D	6.15672	42.1068	2.77382	0.00025	0.00351612	AT5G11520	aspartate aminotransferase 3	13.1.1.2.1	amino acid metabolism.synthesis.central amino acid metabolism.aspartate.aspartate aminotransferase	Symbols: ASP3, YLS4 | ASP3 (ASPARTATE AMINOTRANSFERASE 3); L-aspartate:2-oxoglutarate aminotransferase | chr5:3685089-3687764 REVERSE
chrA03:816261-819257	BnaA03g01690D	5.16848	35.8985	2.79611	5e-05	0.000954157	AT5G05730	anthranilate synthase alpha subunit 1	13.1.6.5.1	amino acid metabolism.synthesis.aromatic aa.tryptophan.anthranilate synthase	Symbols: ASA1, TRP5, AMT1, WEI2 | ASA1 (ANTHRANILATE SYNTHASE ALPHA SUBUNIT 1); anthranilate synthase | chr5:1719557-1722903 REVERSE
chrC09:39658749-39660284	BnaC09g36370D	2.96482	21.065	2.82883	0.00215	0.0180103	AT5G22630	arogenate dehydratase 5	13.1.6.3.1	amino acid metabolism.synthesis.aromatic aa.phenylalanine.arogenate dehydratase / prephenate dehydratase	Symbols: ADT5 | ADT5 (arogenate dehydratase 5); arogenate dehydratase/ prephenate dehydratase | chr5:7524342-7526160 FORWARD
chrCnn_random:4287129-4289287	BnaCnng04780D	5.80854	47.7319	3.03871	0.001	0.0102921	AT1G25220	anthranilate synthase beta subunit 1	13.1.6.5.1	amino acid metabolism.synthesis.aromatic aa.tryptophan.anthranilate synthase	Symbols: ASB1, TRP4, WEI7 | ASB1 (ANTHRANILATE SYNTHASE BETA SUBUNIT 1); anthranilate synthase | chr1:8837070-8839501 REVERSE
chrA02:2659723-2661379	BnaA02g05780D	5.69758	48.8267	3.09925	5e-05	0.000954157	AT5G22630	arogenate dehydratase 5	13.1.6.3.1	amino acid metabolism.synthesis.aromatic aa.phenylalanine.arogenate dehydratase / prephenate dehydratase	Symbols: ADT5 | ADT5 (arogenate dehydratase 5); arogenate dehydratase/ prephenate dehydratase | chr5:7524342-7526160 FORWARD
chrA05:17784191-17785719	BnaA05g23530D	1.82426	16.7602	3.19965	0.01865	0.0738214	AT3G16150	N-terminal nucleophile aminohydrolases (Ntn hydrolases) superfamily protein	13.2.3.1.1	amino acid metabolism.degradation.aspartate family.asparagine.L-asparaginase	L-asparaginase, putative / L-asparagine amidohydrolase, putative | chr3:5471735-5473276 FORWARD
chrA07:18949523-18953751	BnaA07g25530D	11.3836	121.257	3.41304	5e-05	0.000954157	AT1G65960	glutamate decarboxylase 2	13.1.1.1.1	amino acid metabolism.synthesis.central amino acid metabolism.GABA.Glutamate decarboxylase	Symbols: GAD2 | GAD2 (GLUTAMATE DECARBOXYLASE 2); calmodulin binding / glutamate decarboxylase | chr1:24552003-24557730 FORWARD
chrC08:30763366-30765786	BnaC08g31370D	0.956306	10.576	3.46717	0.0371	0.115043	AT3G61440	cysteine synthase C1	13.1.5.3.1	amino acid metabolism.synthesis.serine-glycine-cysteine group.cysteine.OASTL	Symbols: ATCYSC1, ARATH;BSAS3;1, CYSC1 | CYSC1 (CYSTEINE SYNTHASE C1); L-3-cyanoalanine synthase/ cysteine synthase | chr3:22735747-22737980 FORWARD
chrA09:27797079-27799329	BnaA09g39180D	4.92816	58.3522	3.56567	0.0056	0.0344654	AT3G61440	cysteine synthase C1	13.1.5.3.1	amino acid metabolism.synthesis.serine-glycine-cysteine group.cysteine.OASTL	Symbols: ATCYSC1, ARATH;BSAS3;1, CYSC1 | CYSC1 (CYSTEINE SYNTHASE C1); L-3-cyanoalanine synthase/ cysteine synthase | chr3:22735747-22737980 FORWARD
chrC02:2453559-2458226	BnaC02g04620D	0.961863	11.5974	3.59183	0.01045	0.0516825	AT5G13280	aspartate kinase 1	13.1.3.6.1.1	amino acid metabolism.synthesis.aspartate family.misc.homoserine.aspartate kinase	Symbols: AK-LYS1, AK1, AK | AK-LYS1 (ASPARTATE KINASE 1); aspartate kinase | chr5:4249438-4252836 FORWARD
chrA05:12150855-12177171	BnaA05g17430D	1.12035	14.3585	3.67988	0.0416	0.12474	AT3G22200	Pyridoxal phosphate (PLP)-dependent transferases superfamily protein	13.1.1.1.2	amino acid metabolism.synthesis.central amino acid metabolism.GABA.GABA transaminase	Symbols: POP2, GABA-T, HER1 | POP2 (POLLEN-PISTIL INCOMPATIBILITY 2); 4-aminobutyrate transaminase/ 4-aminobutyrate:pyruvate transaminase | chr3:7835148-7839061 FORWARD
chrA06:8295884-8299062	BnaA06g15140D	1.2429	22.367	4.16959	0.002	0.0170892	AT1G21400	Thiamin diphosphate-binding fold (THDP-binding) superfamily protein	13.2.4.1	amino acid metabolism.degradation.branched-chain group.shared	2-oxoisovalerate dehydrogenase, putative / 3-methyl-2-oxobutanoate dehydrogenase, putative / branched-chain alpha-keto acid dehydrogenase E1 alpha subunit, putative | chr1:7493426-7496710 FORWARD
chrC02:4163965-4168320	BnaC02g07610D	0.332085	40.5168	6.93082	0.03125	0.10148	AT5G17920	Cobalamin-independent synthase family protein	13.1.3.4	amino acid metabolism.synthesis.aspartate family.methionine	Symbols: ATCIMS, ATMETS, ATMS1 | ATMS1; 5-methyltetrahydropteroyltriglutamate-homocysteine S-methyltransferase/ copper ion binding / methionine synthase | chr5:5935038-5939487 FORWARD
chrC05:3078541-3083188	BnaC05g06260D	0	6.00545	inf	5e-05	0.000954157	AT1G08630	threonine aldolase 1	13.2.5.2	amino acid metabolism.degradation.serine-glycine-cysteine group.glycine	Symbols: THA1 | THA1 (Threonine Aldolase 1); aldehyde-lyase/ threonine aldolase | chr1:2743761-2746939 REVERSE
chrC02:4213488-4216150	BnaC02g07710D	0	3.90594	inf	5e-05	0.000954157	AT5G17990	tryptophan biosynthesis 1	13.1.6.5.2	amino acid metabolism.synthesis.aromatic aa.tryptophan.anthranilate phosphoribosyltransferase	Symbols: TRP1, pat1 | TRP1 (tryptophan biosynthesis 1); anthranilate phosphoribosyltransferase | chr5:5957213-5959905 FORWARD
chrC04:11283153-11286589	BnaC04g13910D	23.8141	0	#NAME?	5e-05	0.000954157	AT2G30660	ATP-dependent caseinolytic (Clp) protease/crotonase family protein	13.2.6.3	amino acid metabolism.degradation.aromatic aa.tryptophan	3-hydroxyisobutyryl-coenzyme A hydrolase, putative / CoA-thioester hydrolase, putative | chr2:13058250-13061673 REVERSE
chrC04:11283153-11286589	BnaC04g13910D	23.8141	0	#NAME?	5e-05	0.000954157	AT2G30660	ATP-dependent caseinolytic (Clp) protease/crotonase family protein	13.2.6.3	amino acid metabolism.degradation.aromatic aa.tryptophan	3-hydroxyisobutyryl-coenzyme A hydrolase, putative / CoA-thioester hydrolase, putative | chr2:13058250-13061673 REVERSE
chrC05:43029408-43032223	BnaC05g48620D	14.5696	0	#NAME?	5e-05	0.000954157	AT3G01120	Pyridoxal phosphate (PLP)-dependent transferases superfamily protein	13.1.3.4.1	amino acid metabolism.synthesis.aspartate family.methionine.cystathionine gamma-synthase	Symbols: MTO1, CGS, ATCYS1, CGS1 | MTO1 (METHIONINE OVERACCUMULATION 1); cystathionine gamma-synthase | chr3:38759-41932 REVERSE
chrC01:38811563-38814687	BnaC01g40620D	8.07184	0	#NAME?	5e-05	0.000954157	AT3G03630	cysteine synthase 26	13.1.5.3.1	amino acid metabolism.synthesis.serine-glycine-cysteine group.cysteine.OASTL	Symbols: CS26 | CS26; cysteine synthase | chr3:877928-880446 REVERSE
